# Supplementary material for: Dynamics of ColicinE2 production and release determine the competitive success of a toxin-producing bacterial population
Source: Sci Rep. 2020 Mar 4;10:4052. doi: 10.1038/s41598-020-61086-z (PMC7055308; doi:10.1038/s41598-020-61086-z)
Supplement: Supplementary file 2 — Supplementary dataset [file 41598_2020_61086_MOESM2_ESM.xlsx]

## Sheet: Figure2B
	GLY
	CREP1				CREP2				CAMP
	TON cea	TON cel	T lysis		TON cea	TON cel	T lysis		TON cea	TON cel	T lysis
	57.2768	55.6454	80		48.8703	71.2093	70				120
	59.3993	62.6716	80		47.2527	74.2934	90				120
	62.3425	69.656	90		62.3659	83.4876	70				100
	72.0882	73.1072	80		47.5515	74.2953	70				150
	70.2987	105.879	100		47.8369	57.8585	70				160
	77.7107	71.1844	60		49.7804	71.2307	110				100
	56.665	60.0961	60		81.9973	102.905	100				160
	85.3989	61.6395	70		61.1255	99.356	80				110
	56.3527	64.0284	80		48.9794	70.7387	90				160
	55.8796	56.2458	60		54.5416	67.7319	90				120
	55.1433	59.5432	70		54.1941	70.4448	90				160
	53.3201	54.1913	70		62.1674	97.6766	90				120
	56.3251	58.7675	70		50.8457	73.7552	80				140
	56.6046	53.0572	70		49.2157	62.0291	80				140
	63.4589	56.3724	70		50.8929	74.7831	90				130
	54.8193	64.9263	60		56.0146	69.4158	90				130
	53.876	58.5157	70		49.6773	66.0108	90				130
	59.186	58.8976	70		52.225	65.8526	90				120
	62.4199	61.7138	60		62.7866	71.2169	80				130
	63.5106	53.5863	60		51.8693	63.5641	80				120
	63.2784	61.3816	70		51.9036	77.6231	80				120
	56.1927	56.5718	70		54.7041	65.142	60				160
	62.1618	71.9271	70		57.3075	63.8091	70				130
	60.5922	68.1735	70		51.2871	73.4188	80				130
	61.8518	76.127	80		55.6932	70.8334	90				120
	62.3832	57.6277	60		55.4127	61.9193	80				100
	57.9676	62.2641	80		54.0712	62.6472	80				130
	80.4783	64.8381	60		47.8707	72.6187	70				120
	61.7866	69.1919	50		50.5129	66.7188	80				140
	59.1653	51.8789	90		56.6266	141.445	80				140
	50.994	59.1258	80		48.7687	71.9662	60				140
	70.9516	59.2604	70		65.5719	71.9082	90				130
	70.5345	63.638	70		78.408	75.7452	70				150
	47.9548	52.609	90		50.3333	107.463	70				170
	53.1109	52.5226	90		57.0567	63.6952	90				150
	66.5689	57.747	60		52.9361	62.9856	70				130
	56.3167	70.4486	70		56.6308	66.3646	80				140
	55.0307	64.2466	70		59.226	118.031	50				150
	57.0995	57.8444	80		55.7426	84.1154	90				160
	68.2507	70.0133	70		97.6616	75.5059	90				160
	81.1371	72.5084	80		54.1009	72.0673	70				170
	73.5111	57.5936	80		72.6174	75.4248	90				120
	56.8779	61.5773	80		52.4064	72.2512	90				120
	60.1015	64.5861	90		52.9663	56.4339	110				100
	50.4842	69.5783	80		68.3126	66.0404	90				110
	51.3685	60.1032	80		61.0885	62.4246	80				120
	50.6268	79.9487	80		59.7343	78.7772	80				120
	53.547	56.9326	70		55.2523	65.9757	90				110
	49.444	50.4411	60		54.2765	96.6518	80				110
	56.6083	51.3324	70		48.1802	63.6427	80				190
	51.0791	48.3146	80		49.1923	74.9258	100				190
	49.5186	63.5361	70		48.7835	75.0801	60				110
	48.9845	60.0208	100		58.0944	71.3792	120				110
	49.6285	75.9982	60		57.2462	63.6028	90				110
	65.7855	80.3999	60		77.0379	69.3273	120				120
	66.8862	74.7163	70		55.4486	67.4168	80				120
	63.4098	62.8977	60		71.6328	68.8887	80				110
	65.5888	61.3141	70		54.5247	70.1202	80				110
	58.7503	57.0254	60		60.0788		120				120
	57.3752	58.9319	100		60.6627		90				110
	56.7015	56.3805	80		79.568		120				100
	55.4548	60.1481	70		62.247		100
	50.1915	68.2419	70		56.3336		90
	53.5538	68.5238	60		95.9811		110
	51.6293	77.861	80		59.8541		110
	57.1656	96.7074	70		64.6901		110
	63.7787	80.8114	70
	64.6723	90.3305	60
	52.2468	68.653	70
	54.9554	76.017	60
	58.9264	65.0092	60
	64.7584	65.7046	60
	62.2971	91.9679	80
	66.1273	66.7986	70
	47.9402	66.0616	100
	48.8367	71.1586	90
	51.3557	63.6981	100
	50.921	65.0562	80
	52.614		90
	53.0254		80
	52.1372		80
	51.5838		90
	48.0297		60
	48.7569		60
	49.0566		70
			80
			60
			70
			90

## Sheet: Figure2C
	GLU
	CREP1				CREP2				CAMP
	TON cea	TON cel	T lysis		TON cea	TON cel	T lysis		TON cea	TON cel	T lysis
	73.5648	86.7278	120		62.2131	96.4658	120				140
	75.2087	89.6525	120		61.651	94.9757	120				140
	53.164	70.6886	90		56.9844	69.7218	90				90
	84.9551	74.3963	110		83.4695	115.391	110				110
	108.622	103.765	80		55.538	69.5814	80				150
	70.7748	92.1671	110		56.2793	80.5742	110				150
	102.425	117.235	90		64.2926	74.4172	90				150
	72.7575	84.1194	90		47.4752	58.8481	90				150
	56.5431	56.9664	80		66.9143	64.598	80				160
	78.8018	80.0728	80		71.6002	63.56	80				180
	66.9601	65.5877	80		73.5159	66.2398	80				100
	64.8666	61.4107	110		64.4989	81.1136	110				120
	72.5044	73.5835	70		48.77	56.3655	70				160
	76.1813	81.0031	80		52.6824	63.7906	80				180
	67.6945	64.9216	80		52.8379	63.5809	80				130
	59.883	51.4154	80		54.0333	75.1067	80				130
	56.8511	52.7941	70		57.7674	108.014	70				130
	84.22	88.8231	70		53.1751	83.7007	70				150
	64.4398	72.7095	80		52.8157	81.1033	80				160
	73.4211	84.4297	80		50.7974	97.5538	80				160
	79.943	88.6982	90		53.4045	65.0291	90				160
	62.2543	74.6173	130		62.3907	81.7866	130				190
	57.8357	69.639	80		55.1522	82.9998	80				210
	55.9531	62.5323	90		59.7504	57.105	90				220
	69.0159	61.787	70		59.1982	72.9607	70				220
	67.0404	84.4326	70		58.5473	64.7055	70				210
	73.5378	57.609	120		61.2513	75.7015	120				140
	56.8045	66.8208	80		53.475	92.2929	80				150
	60.125	70.4047	80		60.1263	91.9512	80				170
	53.7991	66.0198	130		64.617	83.71	130				170
	55.022	58.8428	90		51.1176	92.5229	90				140
	64.1043	68.0576	90		53.7835	119.756	90				170
	51.7795	63.3978	90		55.2506	88.5922	80				170
	62.3885	63.0854	80		61.2124	98.1053	90				180
	54.6067	69.7233	90		63.1621	96.7356	100				180
	60.621	70.5148	100		90.5104	108.688	100				130
	65.6131	65.5687	100		56.7634	76.8196	80				110
	62.293	51.7012	80		69.5721	66.7624	100				120
	51.7263	64.0915	100		76.7835	107.05	160				160
	60.7139	65.3098	160		73.9033	106.391	90				180
	62.9496	55.9717	90		82.3112	77.0011	120				150
	62.5622	86.484	120		61.3274	106.677	100				150
	55.7795	65.159	100		80.8721	99.3761	130				140
	60.5702	57.9885	130		92.2934	103.847	110				140
	55.5687	69.6751	110		59.6865	87.6061	100				110
	58.8177	74.9856	100		56.9777	91.6517	150				140
	52.7838	83.213	150		74.1071	98.9626	130				130
	62.2169	82.0421	130		73.4813	74.6573	90				130
	64.2489	62.9849	90		54.5676	72.2809	130				130
	72.6533	60.0288	130		87.058	66.2909	110				170
	70.7005	72.2777	110		81.2256	62.5395	110				200
	57.6971	77.6162	110		69.2126	58.136	130				200
	54.4854	79.3333	130		60.2189	94.0851	90				200
	63.0039	73.5844	90		56.2827	60.1905	90				210
	63.6641	111.782	90		53.1606	60.6632	90				190
	71.52	65.9074	90		71.0837	71.4937	90				170
	66.2317	74.7459	90		65.3577	72.0097	100				100
	68.2227	76.9392	100		55.6506	69.6104	80				110
	92.6805	64.9683	80		50.807	82.3537	70				130
	63.3137	80.2953	70		48.6206	87.9432	90				190
	62.8589	67.8396	90		44.5078	70.6265	100				170
	58.6857	61.2886	100		71.766	61.5876	110				180
	59.1541	67.7927	110		51.0478	63.66	80				190
	67.891	67.5027	80		45.293	81.6624	80				180
	61.1326	69.5346	80		55.2768	76.6069	80				130
	59.4868	74.9066	80		53.9953	72.543	70				130
	67.5506	68.2225	70		55.4849	69.9632	90				110
	71.2647	70.6196	90		68.7997	85.0023	90				150
	68.2737	78.0637	90		66.0854	75.9565	90				140
	71.8238	79.1196	90		46.7406	69.715	80
	59.6579	79.3329	80		44.1062	81.8405	90
	61.4812	76.588	90		51.5134	78.7068	90
	68.2515	84.6776	90		56.4154	70.6026	80
	65.9292	105.848	80		52.6633	56.3252	70
	80.1448	107.261	70		46.8159	77.8843	80
	72.3337	81.6175	80		53.5717	78.0685	110
	70.3459	101.232	110		62.7572	71.0114	100
	72.3726	73.5911	100		56.3043	84.5061	80
	70.1184	81.5073	80		50.9487	64.7237	120
	94.6648	77.0375	120		58.2052	62.0842	90
	90.1823	82.0271	90		58.4352	56.0632	80
	75.4498	53.7767	80		62.1256	93.9088	70
	66.2019	70.7385	70		45.9288	60.1347	70
	60.3193	64.3971	70		54.2387	57.211	80
	66.6851	65.5631	80		50.3896	74.4176	110
	63.7962	75.4916	110		48.7825	76.4931	100
	61.7029	73.76	100		56.9074		90
	59.6794	70.2174	90		49.7419		80
	98.9748	77.4621	80		55.6765		60
	55.2911		60		51.0272		100
	56.9103		100		60.3098		90
	65.4306		90		51.6967		120
	52.2911		120		49.054		80
	51.9889		80		59.4682
	55.3659				57.2403
	53.4213
	77.7576
	79.0792

## Sheet: Figure3A
	GLY
	Fraction C	MitC [µg/ml]	Strain	Result
	0.172157	0	CREP1	Coex
	0.000286713	0	CREP1	Swins
	0.0104621	0	CREP1	Swins
	0.0497456	0	CREP1	Swins
	0.0513352	0	CREP1	Swins
	0.250176	0	CREP1	Coex
	0.0301234	0	CREP1	Swins
	0.0370736	0	CREP1	Swins
	0.0644936	0	CREP1	Swins
	0.198212	0	CREP1	Coex
	0.19568	0	CREP1	Coex
	0.00125407	0	CREP1	Swins
	0.000372108	0	CREP1	Swins
	0	0	CREP1	Swins
	0.000436746	0	CREP1	Swins
	0.0811498	0	CREP1	Swins
	0.0165428	0	CREP1	Swins
	0.0288829	0	CREP1	Swins
	0.0404252	0	CREP1	Swins
	0.146088	0	CREP1	Coex
	0.176383	0	CREP1	Coex
	0.0353193	0	CREP1	Swins
	0.159563	0	CREP1	Coex
	0.107283	0	CREP1	Coex
	0.0519657	0	CREP1	Swins
	0.0385338	0	CREP1	Swins
	0.0924772	0	CREP1	Swins
	0.0228341	0	CREP1	Swins
	0.139186	0	CREP1	Coex
	0.0135559	0	CREP1	Swins
	0.142213	0	CREP1	Coex
	0.0205838	0	CREP1	Swins
	0.0108179	0	CREP1	Swins
	0.0223738	0	CREP1	Swins
	0.257977	0	CREP1	Coex
	0.0438414	0	CREP1	Swins
	0.0405617	0	CREP1	Swins
	0.00413216	0	CREP1	Swins
	0.0982994	0	CREP1	Swins
	0.000327131	0	CREP1	Swins
	0.0159496	0	CREP1	Swins
	0.322978	0	CREP1	Coex
	0.00233267	0	CREP1	Swins
	0.0736422	0	CREP1	Swins
	0.168602	0	CREP1	Coex
	0.000188044	0	CREP1	Swins
	0	0	CREP1	Swins
	0	0	CREP1	Swins
	0.121861	0	CREP1	Coex
	0.0257142	0	CREP1	Swins
	0.000576755	0	CREP1	Swins
	2.10862e-05	0	CREP1	Swins
	0.00693563	0	CREP1	Swins
	0.205824	0	CREP1	Coex
	0.226789	0	CREP1	Coex
	0.0517374	0	CREP1	Swins
	0.0472628	0	CREP1	Swins
	0.143343	0	CREP1	Coex
	0.0262171	0	CREP1	Swins
	0.172157	0	CREP1	Coex
	0.000286713	0	CREP1	Swins
	0.0104621	0	CREP1	Swins
	0.0497456	0	CREP1	Swins
	0.0513352	0	CREP1	Swins
	0.250176	0	CREP1	Coex
	0.0301234	0	CREP1	Swins
	0.0370736	0	CREP1	Swins
	0.0644936	0	CREP1	Swins
	0.198212	0	CREP1	Coex
	0.19568	0	CREP1	Coex
	0.00125407	0	CREP1	Swins
	0.000372108	0	CREP1	Swins
	0	0	CREP1	Swins
	0.000436746	0	CREP1	Swins
	0.0811498	0	CREP1	Swins
	0.0165428	0	CREP1	Swins
	0.0288829	0	CREP1	Swins
	0.0404252	0	CREP1	Swins
	0.146088	0	CREP1	Coex
	0.176383	0	CREP1	Coex
	0.0353193	0	CREP1	Swins
	0.159563	0	CREP1	Coex
	0.107283	0	CREP1	Coex
	0.0519657	0	CREP1	Swins
	0.0385338	0	CREP1	Swins
	0.0924772	0	CREP1	Swins
	0.0228341	0	CREP1	Swins
	0.139186	0	CREP1	Coex
	0.0135559	0	CREP1	Swins
	0.142213	0	CREP1	Coex
	0.0205838	0	CREP1	Swins
	0.0108179	0	CREP1	Swins
	0.0223738	0	CREP1	Swins
	0.257977	0	CREP1	Coex
	0.0438414	0	CREP1	Swins
	0.0405617	0	CREP1	Swins
	0.00413216	0	CREP1	Swins
	0.0982994	0	CREP1	Swins
	0.000327131	0	CREP1	Swins
	0.0159496	0	CREP1	Swins
	0.322978	0	CREP1	Coex
	0.00233267	0	CREP1	Swins
	0.0736422	0	CREP1	Swins
	0.168602	0	CREP1	Coex
	0.000188044	0	CREP1	Swins
	0	0	CREP1	Swins
	0	0	CREP1	Swins
	0.121861	0	CREP1	Coex
	0.0257142	0	CREP1	Swins
	0.000576755	0	CREP1	Swins
	2.10862e-05	0	CREP1	Swins
	0.00693563	0	CREP1	Swins
	0.205824	0	CREP1	Coex
	0.226789	0	CREP1	Coex
	0.0517374	0	CREP1	Swins
	0.0472628	0	CREP1	Swins
	0.143343	0	CREP1	Coex
	0.0262171	0	CREP1	Swins
	0.995778	0.01	CREP1	Cwins
	0.868053	0.01	CREP1	Coex
	0.979916	0.01	CREP1	Cwins
	0.71272	0.01	CREP1	Coex
	0.976592	0.01	CREP1	Cwins
	0.998675	0.01	CREP1	Cwins
	0.653845	0.01	CREP1	Coex
	1	0.01	CREP1	Cwins
	0.978012	0.01	CREP1	Cwins
	0.795916	0.01	CREP1	Coex
	0.968968	0.01	CREP1	Cwins
	1	0.01	CREP1	Cwins
	0.975572	0.01	CREP1	Cwins
	0	0.01	CREP1	Swins
	0.970341	0.01	CREP1	Cwins
	0.836546	0.01	CREP1	Coex
	0.0782388	0.01	CREP1	Swins
	1	0.01	CREP1	Cwins
	0	0.01	CREP1	Swins
	0.990534	0.01	CREP1	Cwins
	0.991189	0.01	CREP1	Cwins
	0.785561	0.01	CREP1	Coex
	0.925382	0.01	CREP1	Cwins
	0.834308	0.01	CREP1	Coex
	0.859087	0.01	CREP1	Coex
	0.015227	0.01	CREP1	Swins
	1	0.01	CREP1	Cwins
	0.975893	0.01	CREP1	Cwins
	1	0.01	CREP1	Cwins
	1	0.01	CREP1	Cwins
	1	0.01	CREP1	Cwins
	0.849615	0.01	CREP1	Coex
	0.940075	0.01	CREP1	Cwins
	1	0.01	CREP1	Cwins
	0	0.01	CREP1	Swins
	1	0.01	CREP1	Cwins
	0.975545	0.01	CREP1	Cwins
	0.998917	0.01	CREP1	Cwins
	0.95741	0.01	CREP1	Cwins
	0.879323	0.01	CREP1	Coex
	0.918188	0.01	CREP1	Cwins
	0.893955	0.01	CREP1	Coex
	1	0.01	CREP1	Cwins
	0.93861	0.01	CREP1	Cwins
	0.897783	0.01	CREP1	Coex
	1	0.01	CREP1	Cwins
	0	0.01	CREP1	Swins
	1	0.01	CREP1	Cwins
	0	0.01	CREP1	Swins
	0.958978	0.01	CREP1	Cwins
	0.769149	0.01	CREP1	Coex
	1	0.01	CREP1	Cwins
	0	0.01	CREP1	Swins
	0.653707	0.01	CREP1	Coex
	1	0.01	CREP1	Cwins
	0.992355	0.01	CREP1	Cwins
	0.995778	0.01	CREP1	Cwins
	0.868053	0.01	CREP1	Coex
	0.979916	0.01	CREP1	Cwins
	0.71272	0.01	CREP1	Coex
	0.976592	0.01	CREP1	Cwins
	0.998675	0.01	CREP1	Cwins
	0.653845	0.01	CREP1	Coex
	1	0.01	CREP1	Cwins
	0.978012	0.01	CREP1	Cwins
	0.795916	0.01	CREP1	Coex
	0.968968	0.01	CREP1	Cwins
	1	0.01	CREP1	Cwins
	0.975572	0.01	CREP1	Cwins
	0	0.01	CREP1	Swins
	0.970341	0.01	CREP1	Cwins
	0.836546	0.01	CREP1	Coex
	0.0782388	0.01	CREP1	Swins
	1	0.01	CREP1	Cwins
	0	0.01	CREP1	Swins
	0.990534	0.01	CREP1	Cwins
	0.991189	0.01	CREP1	Cwins
	0.785561	0.01	CREP1	Coex
	0.925382	0.01	CREP1	Cwins
	0.834308	0.01	CREP1	Coex
	0.859087	0.01	CREP1	Coex
	0.015227	0.01	CREP1	Swins
	1	0.01	CREP1	Cwins
	0.975893	0.01	CREP1	Cwins
	1	0.01	CREP1	Cwins
	1	0.01	CREP1	Cwins
	1	0.01	CREP1	Cwins
	0.849615	0.01	CREP1	Coex
	0.940075	0.01	CREP1	Cwins
	1	0.01	CREP1	Cwins
	0	0.01	CREP1	Swins
	1	0.01	CREP1	Cwins
	0.975545	0.01	CREP1	Cwins
	0.998917	0.01	CREP1	Cwins
	0.95741	0.01	CREP1	Cwins
	0.879323	0.01	CREP1	Coex
	0.918188	0.01	CREP1	Cwins
	0.893955	0.01	CREP1	Coex
	1	0.01	CREP1	Cwins
	0.93861	0.01	CREP1	Cwins
	0.897783	0.01	CREP1	Coex
	1	0.01	CREP1	Cwins
	0	0.01	CREP1	Swins
	1	0.01	CREP1	Cwins
	0	0.01	CREP1	Swins
	0.958978	0.01	CREP1	Cwins
	0.769149	0.01	CREP1	Coex
	1	0.01	CREP1	Cwins
	0	0.01	CREP1	Swins
	0.653707	0.01	CREP1	Coex
	1	0.01	CREP1	Cwins
	0.992355	0.01	CREP1	Cwins
	0.00658584	0.1	CREP1	Swins
	0.325549	0.1	CREP1	Coex
	NAN	0.1	CREP1	Exct
	1	0.1	CREP1	Cwins
	0.0241259	0.1	CREP1	Swins
	0.0229759	0.1	CREP1	Swins
	0.0135902	0.1	CREP1	Swins
	1	0.1	CREP1	Cwins
	0	0.1	CREP1	Swins
	1	0.1	CREP1	Cwins
	0.00286935	0.1	CREP1	Swins
	0	0.1	CREP1	Swins
	0	0.1	CREP1	Swins
	5.1104e-05	0.1	CREP1	Swins
	1	0.1	CREP1	Cwins
	NAN	0.1	CREP1	Exct
	0.00174779	0.1	CREP1	Swins
	1	0.1	CREP1	Cwins
	0.00698792	0.1	CREP1	Swins
	1	0.1	CREP1	Cwins
	0	0.1	CREP1	Swins
	0.159985	0.1	CREP1	Coex
	0.000597856	0.1	CREP1	Swins
	0	0.1	CREP1	Swins
	1	0.1	CREP1	Cwins
	1	0.1	CREP1	Cwins
	0.0485264	0.1	CREP1	Swins
	1	0.1	CREP1	Cwins
	1	0.1	CREP1	Cwins
	0.0032226	0.1	CREP1	Swins
	0.991936	0.1	CREP1	Cwins
	0.00199433	0.1	CREP1	Swins
	1	0.1	CREP1	Cwins
	0.943705	0.1	CREP1	Cwins
	0.00395844	0.1	CREP1	Swins
	1	0.1	CREP1	Cwins
	0.0226289	0.1	CREP1	Swins
	0.346335	0.1	CREP1	Coex
	9.95509e-05	0.1	CREP1	Swins
	3.10261e-05	0.1	CREP1	Swins
	0.00561866	0.1	CREP1	Swins
	0.00216165	0.1	CREP1	Swins
	0.0996552	0.1	CREP1	Swins
	2.68536e-05	0.1	CREP1	Swins
	1	0.1	CREP1	Cwins
	0.00319804	0.1	CREP1	Swins
	0.00341551	0.1	CREP1	Swins
	1	0.1	CREP1	Cwins
	1	0.1	CREP1	Cwins
	0.00658584	0.1	CREP1	Swins
	0.325549	0.1	CREP1	Coex
	NAN	0.1	CREP1	Exct
	1	0.1	CREP1	Cwins
	0.0241259	0.1	CREP1	Swins
	0.0229759	0.1	CREP1	Swins
	0.0135902	0.1	CREP1	Swins
	1	0.1	CREP1	Cwins
	0	0.1	CREP1	Swins
	1	0.1	CREP1	Cwins
	0.00286935	0.1	CREP1	Swins
	0	0.1	CREP1	Swins
	0	0.1	CREP1	Swins
	5.1104e-05	0.1	CREP1	Swins
	1	0.1	CREP1	Cwins
	NAN	0.1	CREP1	Exct
	0.00174779	0.1	CREP1	Swins
	1	0.1	CREP1	Cwins
	0.00698792	0.1	CREP1	Swins
	1	0.1	CREP1	Cwins
	0	0.1	CREP1	Swins
	0.159985	0.1	CREP1	Coex
	0.000597856	0.1	CREP1	Swins
	0	0.1	CREP1	Swins
	1	0.1	CREP1	Cwins
	1	0.1	CREP1	Cwins
	0.0485264	0.1	CREP1	Swins
	1	0.1	CREP1	Cwins
	1	0.1	CREP1	Cwins
	0.0032226	0.1	CREP1	Swins
	0.991936	0.1	CREP1	Cwins
	0.00199433	0.1	CREP1	Swins
	1	0.1	CREP1	Cwins
	0.943705	0.1	CREP1	Cwins
	0.00395844	0.1	CREP1	Swins
	1	0.1	CREP1	Cwins
	0.0226289	0.1	CREP1	Swins
	0.346335	0.1	CREP1	Coex
	9.95509e-05	0.1	CREP1	Swins
	3.10261e-05	0.1	CREP1	Swins
	0.00561866	0.1	CREP1	Swins
	0.00216165	0.1	CREP1	Swins
	0.0996552	0.1	CREP1	Swins
	2.68536e-05	0.1	CREP1	Swins
	1	0.1	CREP1	Cwins
	0.00319804	0.1	CREP1	Swins
	0.00341551	0.1	CREP1	Swins
	1	0.1	CREP1	Cwins
	1	0.1	CREP1	Cwins
	0.276592	0	CREP2	Coex
	0.00559306	0	CREP2	Swins
	0.0196558	0	CREP2	Swins
	0.0397907	0	CREP2	Swins
	0.0901074	0	CREP2	Swins
	0.0290777	0	CREP2	Swins
	0.00858442	0	CREP2	Swins
	0.00803509	0	CREP2	Swins
	0.0751818	0	CREP2	Swins
	0.00424844	0	CREP2	Swins
	0.000160184	0	CREP2	Swins
	1.39789e-05	0	CREP2	Swins
	0.000312328	0	CREP2	Swins
	0.000598711	0	CREP2	Swins
	0.0132776	0	CREP2	Swins
	0.00303882	0	CREP2	Swins
	0.00415421	0	CREP2	Swins
	0.0332166	0	CREP2	Swins
	0.00392986	0	CREP2	Swins
	0.0170181	0	CREP2	Swins
	0.0393589	0	CREP2	Swins
	0.0264978	0	CREP2	Swins
	0.0210142	0	CREP2	Swins
	0.0329925	0	CREP2	Swins
	0.0833833	0	CREP2	Swins
	0.0102973	0	CREP2	Swins
	0.0030149	0	CREP2	Swins
	0.00234345	0	CREP2	Swins
	0.000606796	0	CREP2	Swins
	0.0120897	0	CREP2	Swins
	0.0236763	0	CREP2	Swins
	0.0863324	0	CREP2	Swins
	0.018266	0	CREP2	Swins
	0.00638501	0	CREP2	Swins
	0	0	CREP2	Swins
	0.0464008	0	CREP2	Swins
	0.0111054	0	CREP2	Swins
	0.00177072	0	CREP2	Swins
	0	0	CREP2	Swins
	8.79331e-05	0	CREP2	Swins
	0.0127185	0	CREP2	Swins
	0.00182474	0	CREP2	Swins
	0.00887307	0	CREP2	Swins
	0.00150497	0	CREP2	Swins
	0.0301207	0	CREP2	Swins
	0.0981756	0	CREP2	Swins
	0	0	CREP2	Swins
	0	0	CREP2	Swins
	0.0423845	0	CREP2	Swins
	0.00120575	0	CREP2	Swins
	0	0	CREP2	Swins
	0	0	CREP2	Swins
	0.00050593	0	CREP2	Swins
	0.0325017	0	CREP2	Swins
	0.00353168	0	CREP2	Swins
	7.53821e-05	0	CREP2	Swins
	0.276592	0	CREP2	Coex
	0.00559306	0	CREP2	Swins
	0.0196558	0	CREP2	Swins
	0.0397907	0	CREP2	Swins
	0.0901074	0	CREP2	Swins
	0.0290777	0	CREP2	Swins
	0.00858442	0	CREP2	Swins
	0.00803509	0	CREP2	Swins
	0.0751818	0	CREP2	Swins
	0.00424844	0	CREP2	Swins
	0.000160184	0	CREP2	Swins
	1.39789e-05	0	CREP2	Swins
	0.000312328	0	CREP2	Swins
	0.000598711	0	CREP2	Swins
	0.0132776	0	CREP2	Swins
	0.00303882	0	CREP2	Swins
	0.00415421	0	CREP2	Swins
	0.0332166	0	CREP2	Swins
	0.00392986	0	CREP2	Swins
	0.0170181	0	CREP2	Swins
	0.0393589	0	CREP2	Swins
	0.0264978	0	CREP2	Swins
	0.0210142	0	CREP2	Swins
	0.0329925	0	CREP2	Swins
	0.0833833	0	CREP2	Swins
	0.0102973	0	CREP2	Swins
	0.0030149	0	CREP2	Swins
	0.00234345	0	CREP2	Swins
	0.000606796	0	CREP2	Swins
	0.0120897	0	CREP2	Swins
	0.0236763	0	CREP2	Swins
	0.0863324	0	CREP2	Swins
	0.018266	0	CREP2	Swins
	0.00638501	0	CREP2	Swins
	0	0	CREP2	Swins
	0.0464008	0	CREP2	Swins
	0.0111054	0	CREP2	Swins
	0.00177072	0	CREP2	Swins
	0	0	CREP2	Swins
	8.79331e-05	0	CREP2	Swins
	0.0127185	0	CREP2	Swins
	0.00182474	0	CREP2	Swins
	0.00887307	0	CREP2	Swins
	0.00150497	0	CREP2	Swins
	0.0301207	0	CREP2	Swins
	0.0981756	0	CREP2	Swins
	0	0	CREP2	Swins
	0	0	CREP2	Swins
	0.0423845	0	CREP2	Swins
	0.00120575	0	CREP2	Swins
	0	0	CREP2	Swins
	0	0	CREP2	Swins
	0.00050593	0	CREP2	Swins
	0.0325017	0	CREP2	Swins
	0.00353168	0	CREP2	Swins
	7.53821e-05	0	CREP2	Swins
	0.95876	0.01	CREP2	Cwins
	0.967768	0.01	CREP2	Cwins
	0.963946	0.01	CREP2	Cwins
	0.944798	0.01	CREP2	Cwins
	0.966794	0.01	CREP2	Cwins
	0.938886	0.01	CREP2	Cwins
	0.85892	0.01	CREP2	Coex
	0.988845	0.01	CREP2	Cwins
	0.82395	0.01	CREP2	Coex
	1	0.01	CREP2	Cwins
	0.983816	0.01	CREP2	Cwins
	0.99771	0.01	CREP2	Cwins
	0.997017	0.01	CREP2	Cwins
	0.848424	0.01	CREP2	Coex
	0.844245	0.01	CREP2	Coex
	0.709507	0.01	CREP2	Coex
	0.954849	0.01	CREP2	Cwins
	0.997667	0.01	CREP2	Cwins
	0.865901	0.01	CREP2	Coex
	1	0.01	CREP2	Cwins
	0.997503	0.01	CREP2	Cwins
	1	0.01	CREP2	Cwins
	0.915105	0.01	CREP2	Cwins
	0.921391	0.01	CREP2	Cwins
	0.994762	0.01	CREP2	Cwins
	0.987246	0.01	CREP2	Cwins
	1	0.01	CREP2	Cwins
	0.957309	0.01	CREP2	Cwins
	0.993639	0.01	CREP2	Cwins
	0.861905	0.01	CREP2	Coex
	1	0.01	CREP2	Cwins
	0.992264	0.01	CREP2	Cwins
	0.968405	0.01	CREP2	Cwins
	0.966694	0.01	CREP2	Cwins
	0.994112	0.01	CREP2	Cwins
	0.724534	0.01	CREP2	Coex
	0.802292	0.01	CREP2	Coex
	0.98073	0.01	CREP2	Cwins
	0.981327	0.01	CREP2	Cwins
	0.996047	0.01	CREP2	Cwins
	1	0.01	CREP2	Cwins
	0.972971	0.01	CREP2	Cwins
	0.894671	0.01	CREP2	Coex
	0.985965	0.01	CREP2	Cwins
	0.980419	0.01	CREP2	Cwins
	0.985244	0.01	CREP2	Cwins
	1	0.01	CREP2	Cwins
	0.796664	0.01	CREP2	Coex
	0.890853	0.01	CREP2	Coex
	0.98968	0.01	CREP2	Cwins
	0.96568	0.01	CREP2	Cwins
	0.962008	0.01	CREP2	Cwins
	0.994118	0.01	CREP2	Cwins
	0.805931	0.01	CREP2	Coex
	0.927436	0.01	CREP2	Cwins
	0.86856	0.01	CREP2	Coex
	1	0.01	CREP2	Cwins
	0.984776	0.01	CREP2	Cwins
	1	0.01	CREP2	Cwins
	1	0.01	CREP2	Cwins
	1	0.01	CREP2	Cwins
	0.952849	0.01	CREP2	Cwins
	0.97321	0.01	CREP2	Cwins
	0.95876	0.01	CREP2	Cwins
	0.967768	0.01	CREP2	Cwins
	0.963946	0.01	CREP2	Cwins
	0.944798	0.01	CREP2	Cwins
	0.966794	0.01	CREP2	Cwins
	0.938886	0.01	CREP2	Cwins
	0.85892	0.01	CREP2	Coex
	0.988845	0.01	CREP2	Cwins
	0.82395	0.01	CREP2	Coex
	1	0.01	CREP2	Cwins
	0.983816	0.01	CREP2	Cwins
	0.99771	0.01	CREP2	Cwins
	0.997017	0.01	CREP2	Cwins
	0.848424	0.01	CREP2	Coex
	0.844245	0.01	CREP2	Coex
	0.709507	0.01	CREP2	Coex
	0.954849	0.01	CREP2	Cwins
	0.997667	0.01	CREP2	Cwins
	0.865901	0.01	CREP2	Coex
	1	0.01	CREP2	Cwins
	0.997503	0.01	CREP2	Cwins
	1	0.01	CREP2	Cwins
	0.915105	0.01	CREP2	Cwins
	0.921391	0.01	CREP2	Cwins
	0.994762	0.01	CREP2	Cwins
	0.987246	0.01	CREP2	Cwins
	1	0.01	CREP2	Cwins
	0.957309	0.01	CREP2	Cwins
	0.993639	0.01	CREP2	Cwins
	0.861905	0.01	CREP2	Coex
	1	0.01	CREP2	Cwins
	0.992264	0.01	CREP2	Cwins
	0.968405	0.01	CREP2	Cwins
	0.966694	0.01	CREP2	Cwins
	0.994112	0.01	CREP2	Cwins
	0.724534	0.01	CREP2	Coex
	0.802292	0.01	CREP2	Coex
	0.98073	0.01	CREP2	Cwins
	0.981327	0.01	CREP2	Cwins
	0.996047	0.01	CREP2	Cwins
	1	0.01	CREP2	Cwins
	0.972971	0.01	CREP2	Cwins
	0.894671	0.01	CREP2	Coex
	0.985965	0.01	CREP2	Cwins
	0.980419	0.01	CREP2	Cwins
	0.985244	0.01	CREP2	Cwins
	1	0.01	CREP2	Cwins
	0.796664	0.01	CREP2	Coex
	0.890853	0.01	CREP2	Coex
	0.98968	0.01	CREP2	Cwins
	0.96568	0.01	CREP2	Cwins
	0.962008	0.01	CREP2	Cwins
	0.994118	0.01	CREP2	Cwins
	0.805931	0.01	CREP2	Coex
	0.927436	0.01	CREP2	Cwins
	0.86856	0.01	CREP2	Coex
	1	0.01	CREP2	Cwins
	0.984776	0.01	CREP2	Cwins
	1	0.01	CREP2	Cwins
	1	0.01	CREP2	Cwins
	1	0.01	CREP2	Cwins
	0.952849	0.01	CREP2	Cwins
	0.97321	0.01	CREP2	Cwins
	1	0.1	CREP2	Cwins
	1	0.1	CREP2	Cwins
	0.997725	0.1	CREP2	Cwins
	1	0.1	CREP2	Cwins
	1	0.1	CREP2	Cwins
	1	0.1	CREP2	Cwins
	0.983983	0.1	CREP2	Cwins
	0.984226	0.1	CREP2	Cwins
	1	0.1	CREP2	Cwins
	1	0.1	CREP2	Cwins
	0.997664	0.1	CREP2	Cwins
	1	0.1	CREP2	Cwins
	1	0.1	CREP2	Cwins
	0.868836	0.1	CREP2	Coex
	1	0.1	CREP2	Cwins
	1	0.1	CREP2	Cwins
	1	0.1	CREP2	Cwins
	1	0.1	CREP2	Cwins
	0.954843	0.1	CREP2	Cwins
	1	0.1	CREP2	Cwins
	1	0.1	CREP2	Cwins
	0.966574	0.1	CREP2	Cwins
	1	0.1	CREP2	Cwins
	0.945801	0.1	CREP2	Cwins
	1	0.1	CREP2	Cwins
	1	0.1	CREP2	Cwins
	1	0.1	CREP2	Cwins
	1	0.1	CREP2	Cwins
	0.975971	0.1	CREP2	Cwins
	0	0.1	CREP2	Swins
	0.975894	0.1	CREP2	Cwins
	1	0.1	CREP2	Cwins
	1	0.1	CREP2	Cwins
	1	0.1	CREP2	Cwins
	0	0.1	CREP2	Swins
	1	0.1	CREP2	Cwins
	0.990062	0.1	CREP2	Cwins
	1	0.1	CREP2	Cwins
	0.00139472	0.1	CREP2	Swins
	1	0.1	CREP2	Cwins
	0.995044	0.1	CREP2	Cwins
	1	0.1	CREP2	Cwins
	0.997584	0.1	CREP2	Cwins
	1	0.1	CREP2	Cwins
	1	0.1	CREP2	Cwins
	0.969336	0.1	CREP2	Cwins
	1	0.1	CREP2	Cwins
	1	0.1	CREP2	Cwins
	1	0.1	CREP2	Cwins
	0.989925	0.1	CREP2	Cwins
	1	0.1	CREP2	Cwins
	1	0.1	CREP2	Cwins
	0.999769	0.1	CREP2	Cwins
	0.948917	0.1	CREP2	Cwins
	0.986244	0.1	CREP2	Cwins
	0.998982	0.1	CREP2	Cwins
	1	0.1	CREP2	Cwins
	1	0.1	CREP2	Cwins
	0.997725	0.1	CREP2	Cwins
	1	0.1	CREP2	Cwins
	1	0.1	CREP2	Cwins
	1	0.1	CREP2	Cwins
	0.983983	0.1	CREP2	Cwins
	0.984226	0.1	CREP2	Cwins
	1	0.1	CREP2	Cwins
	1	0.1	CREP2	Cwins
	0.997664	0.1	CREP2	Cwins
	1	0.1	CREP2	Cwins
	1	0.1	CREP2	Cwins
	0.868836	0.1	CREP2	Coex
	1	0.1	CREP2	Cwins
	1	0.1	CREP2	Cwins
	1	0.1	CREP2	Cwins
	1	0.1	CREP2	Cwins
	0.954843	0.1	CREP2	Cwins
	1	0.1	CREP2	Cwins
	1	0.1	CREP2	Cwins
	0.966574	0.1	CREP2	Cwins
	1	0.1	CREP2	Cwins
	0.945801	0.1	CREP2	Cwins
	1	0.1	CREP2	Cwins
	1	0.1	CREP2	Cwins
	1	0.1	CREP2	Cwins
	1	0.1	CREP2	Cwins
	0.975971	0.1	CREP2	Cwins
	0	0.1	CREP2	Swins
	0.975894	0.1	CREP2	Cwins
	1	0.1	CREP2	Cwins
	1	0.1	CREP2	Cwins
	1	0.1	CREP2	Cwins
	0	0.1	CREP2	Swins
	1	0.1	CREP2	Cwins
	0.990062	0.1	CREP2	Cwins
	1	0.1	CREP2	Cwins
	0.00139472	0.1	CREP2	Swins
	1	0.1	CREP2	Cwins
	0.995044	0.1	CREP2	Cwins
	1	0.1	CREP2	Cwins
	0.997584	0.1	CREP2	Cwins
	1	0.1	CREP2	Cwins
	1	0.1	CREP2	Cwins
	0.969336	0.1	CREP2	Cwins
	1	0.1	CREP2	Cwins
	1	0.1	CREP2	Cwins
	1	0.1	CREP2	Cwins
	0.989925	0.1	CREP2	Cwins
	1	0.1	CREP2	Cwins
	1	0.1	CREP2	Cwins
	0.999769	0.1	CREP2	Cwins
	0.948917	0.1	CREP2	Cwins
	0.986244	0.1	CREP2	Cwins
	0.998982	0.1	CREP2	Cwins
	0.014084	0	CAMP	Swins
	0.3005	0	CAMP	Coex
	0.319882	0	CAMP	Coex
	0.0160082	0	CAMP	Swins
	0.00500956	0	CAMP	Swins
	0.237232	0	CAMP	Coex
	0.0664694	0	CAMP	Swins
	0.182014	0	CAMP	Coex
	0.00477188	0	CAMP	Swins
	0.00172275	0	CAMP	Swins
	0.000679792	0	CAMP	Swins
	0.0603068	0	CAMP	Swins
	0.143216	0	CAMP	Coex
	0.237196	0	CAMP	Coex
	0.118824	0	CAMP	Coex
	0.157996	0	CAMP	Coex
	0.0133821	0	CAMP	Swins
	0.00398461	0	CAMP	Swins
	0.0305213	0	CAMP	Swins
	0.00265747	0	CAMP	Swins
	0.00197428	0	CAMP	Swins
	0.037261	0	CAMP	Swins
	0.109222	0	CAMP	Coex
	0.077731	0	CAMP	Swins
	0.0321968	0	CAMP	Swins
	0.0440148	0	CAMP	Swins
	0.00813599	0	CAMP	Swins
	0.014846	0	CAMP	Swins
	0.10137	0	CAMP	Coex
	0.00777977	0	CAMP	Swins
	0.109077	0	CAMP	Coex
	0.0821114	0	CAMP	Swins
	0.0599563	0	CAMP	Swins
	0.0113022	0	CAMP	Swins
	0.0482567	0	CAMP	Swins
	0.0457281	0	CAMP	Swins
	0.00512927	0	CAMP	Swins
	0.0151558	0	CAMP	Swins
	0.0297473	0	CAMP	Swins
	0.00392541	0	CAMP	Swins
	0	0	CAMP	Swins
	0.110734	0	CAMP	Coex
	0.00401862	0	CAMP	Swins
	0	0	CAMP	Swins
	0.103575	0	CAMP	Coex
	7.10194e-05	0	CAMP	Swins
	0.0585584	0	CAMP	Swins
	0.0871014	0	CAMP	Swins
	0.134879	0	CAMP	Coex
	2.81697e-05	0	CAMP	Swins
	0.000358908	0	CAMP	Swins
	0.000145119	0	CAMP	Swins
	0.066734	0	CAMP	Swins
	0.0111094	0	CAMP	Swins
	6.91335e-05	0	CAMP	Swins
	0.100968	0	CAMP	Coex
	0.100297	0	CAMP	Coex
	0.0573592	0	CAMP	Swins
	0	0	CAMP	Swins
	0.128619	0	CAMP	Coex
	0.000277324	0	CAMP	Swins
	0.0417202	0	CAMP	Swins
	0.000136876	0	CAMP	Swins
	0.014084	0	CAMP	Swins
	0.3005	0	CAMP	Coex
	0.319882	0	CAMP	Coex
	0.0160082	0	CAMP	Swins
	0.00500956	0	CAMP	Swins
	0.237232	0	CAMP	Coex
	0.0664694	0	CAMP	Swins
	0.182014	0	CAMP	Coex
	0.00477188	0	CAMP	Swins
	0.00172275	0	CAMP	Swins
	0.000679792	0	CAMP	Swins
	0.0603068	0	CAMP	Swins
	0.143216	0	CAMP	Coex
	0.237196	0	CAMP	Coex
	0.118824	0	CAMP	Coex
	0.157996	0	CAMP	Coex
	0.0133821	0	CAMP	Swins
	0.00398461	0	CAMP	Swins
	0.0305213	0	CAMP	Swins
	0.00265747	0	CAMP	Swins
	0.00197428	0	CAMP	Swins
	0.037261	0	CAMP	Swins
	0.109222	0	CAMP	Coex
	0.077731	0	CAMP	Swins
	0.0321968	0	CAMP	Swins
	0.0440148	0	CAMP	Swins
	0.00813599	0	CAMP	Swins
	0.014846	0	CAMP	Swins
	0.10137	0	CAMP	Coex
	0.00777977	0	CAMP	Swins
	0.109077	0	CAMP	Coex
	0.0821114	0	CAMP	Swins
	0.0599563	0	CAMP	Swins
	0.0113022	0	CAMP	Swins
	0.0482567	0	CAMP	Swins
	0.0457281	0	CAMP	Swins
	0.00512927	0	CAMP	Swins
	0.0151558	0	CAMP	Swins
	0.0297473	0	CAMP	Swins
	0.00392541	0	CAMP	Swins
	0	0	CAMP	Swins
	0.110734	0	CAMP	Coex
	0.00401862	0	CAMP	Swins
	0	0	CAMP	Swins
	0.103575	0	CAMP	Coex
	7.10194e-05	0	CAMP	Swins
	0.0585584	0	CAMP	Swins
	0.0871014	0	CAMP	Swins
	0.134879	0	CAMP	Coex
	2.81697e-05	0	CAMP	Swins
	0.000358908	0	CAMP	Swins
	0.000145119	0	CAMP	Swins
	0.066734	0	CAMP	Swins
	0.0111094	0	CAMP	Swins
	6.91335e-05	0	CAMP	Swins
	0.100968	0	CAMP	Coex
	0.100297	0	CAMP	Coex
	0.0573592	0	CAMP	Swins
	0	0	CAMP	Swins
	0.128619	0	CAMP	Coex
	0.000277324	0	CAMP	Swins
	0.0417202	0	CAMP	Swins
	0.000136876	0	CAMP	Swins
	0.999155	0.01	CAMP	Cwins
	0.721552	0.01	CAMP	Coex
	0.964208	0.01	CAMP	Cwins
	0.853006	0.01	CAMP	Coex
	0.921154	0.01	CAMP	Cwins
	0.878823	0.01	CAMP	Coex
	0.718597	0.01	CAMP	Coex
	0.980998	0.01	CAMP	Cwins
	0	0.01	CAMP	Swins
	0.980068	0.01	CAMP	Cwins
	0.685371	0.01	CAMP	Coex
	0.897124	0.01	CAMP	Coex
	0.920426	0.01	CAMP	Cwins
	0.926944	0.01	CAMP	Cwins
	0.940394	0.01	CAMP	Cwins
	0.964192	0.01	CAMP	Cwins
	1	0.01	CAMP	Cwins
	0.00151	0.01	CAMP	Swins
	0.00139272	0.01	CAMP	Swins
	0.953208	0.01	CAMP	Cwins
	0.763795	0.01	CAMP	Coex
	0	0.01	CAMP	Swins
	0.814209	0.01	CAMP	Coex
	0.951106	0.01	CAMP	Cwins
	0	0.01	CAMP	Swins
	0.916931	0.01	CAMP	Cwins
	1	0.01	CAMP	Cwins
	0.961404	0.01	CAMP	Cwins
	0.739603	0.01	CAMP	Coex
	0.860539	0.01	CAMP	Coex
	0.994262	0.01	CAMP	Cwins
	0.365822	0.01	CAMP	Coex
	0.887085	0.01	CAMP	Coex
	0.993306	0.01	CAMP	Cwins
	0.940003	0.01	CAMP	Cwins
	0.975031	0.01	CAMP	Cwins
	0.92046	0.01	CAMP	Cwins
	0.959619	0.01	CAMP	Cwins
	1	0.01	CAMP	Cwins
	0.969771	0.01	CAMP	Cwins
	0.898499	0.01	CAMP	Coex
	0.74979	0.01	CAMP	Coex
	0	0.01	CAMP	Swins
	0.869037	0.01	CAMP	Coex
	0.874961	0.01	CAMP	Coex
	0.964377	0.01	CAMP	Cwins
	0.766288	0.01	CAMP	Coex
	0.739122	0.01	CAMP	Coex
	0.99805	0.01	CAMP	Cwins
	0.961375	0.01	CAMP	Cwins
	0.314958	0.01	CAMP	Coex
	0.957334	0.01	CAMP	Cwins
	0.00114631	0.01	CAMP	Swins
	0	0.01	CAMP	Swins
	0.905572	0.01	CAMP	Cwins
	1	0.01	CAMP	Cwins
	0.994336	0.01	CAMP	Cwins
	0	0.01	CAMP	Swins
	0.610096	0.01	CAMP	Coex
	0.0157303	0.01	CAMP	Swins
	0.846092	0.01	CAMP	Coex
	0.929882	0.01	CAMP	Cwins
	1	0.01	CAMP	Cwins
	0.997821	0.01	CAMP	Cwins
	0.999155	0.01	CAMP	Cwins
	0.721552	0.01	CAMP	Coex
	0.964208	0.01	CAMP	Cwins
	0.853006	0.01	CAMP	Coex
	0.921154	0.01	CAMP	Cwins
	0.878823	0.01	CAMP	Coex
	0.718597	0.01	CAMP	Coex
	0.980998	0.01	CAMP	Cwins
	0	0.01	CAMP	Swins
	0.980068	0.01	CAMP	Cwins
	0.685371	0.01	CAMP	Coex
	0.897124	0.01	CAMP	Coex
	0.920426	0.01	CAMP	Cwins
	0.926944	0.01	CAMP	Cwins
	0.940394	0.01	CAMP	Cwins
	0.964192	0.01	CAMP	Cwins
	1	0.01	CAMP	Cwins
	0.00151	0.01	CAMP	Swins
	0.00139272	0.01	CAMP	Swins
	0.953208	0.01	CAMP	Cwins
	0.763795	0.01	CAMP	Coex
	0	0.01	CAMP	Swins
	0.814209	0.01	CAMP	Coex
	0.951106	0.01	CAMP	Cwins
	0	0.01	CAMP	Swins
	0.916931	0.01	CAMP	Cwins
	1	0.01	CAMP	Cwins
	0.961404	0.01	CAMP	Cwins
	0.739603	0.01	CAMP	Coex
	0.860539	0.01	CAMP	Coex
	0.994262	0.01	CAMP	Cwins
	0.365822	0.01	CAMP	Coex
	0.887085	0.01	CAMP	Coex
	0.993306	0.01	CAMP	Cwins
	0.940003	0.01	CAMP	Cwins
	0.975031	0.01	CAMP	Cwins
	0.92046	0.01	CAMP	Cwins
	0.959619	0.01	CAMP	Cwins
	1	0.01	CAMP	Cwins
	0.969771	0.01	CAMP	Cwins
	0.898499	0.01	CAMP	Coex
	0.74979	0.01	CAMP	Coex
	0	0.01	CAMP	Swins
	0.869037	0.01	CAMP	Coex
	0.874961	0.01	CAMP	Coex
	0.964377	0.01	CAMP	Cwins
	0.766288	0.01	CAMP	Coex
	0.739122	0.01	CAMP	Coex
	0.99805	0.01	CAMP	Cwins
	0.961375	0.01	CAMP	Cwins
	0.314958	0.01	CAMP	Coex
	0.957334	0.01	CAMP	Cwins
	0.00114631	0.01	CAMP	Swins
	0	0.01	CAMP	Swins
	0.905572	0.01	CAMP	Cwins
	1	0.01	CAMP	Cwins
	0.994336	0.01	CAMP	Cwins
	0	0.01	CAMP	Swins
	0.610096	0.01	CAMP	Coex
	0.0157303	0.01	CAMP	Swins
	0.846092	0.01	CAMP	Coex
	0.929882	0.01	CAMP	Cwins
	1	0.01	CAMP	Cwins
	0.997821	0.01	CAMP	Cwins
	1	0.1	CAMP	Cwins
	1	0.1	CAMP	Cwins
	1	0.1	CAMP	Cwins
	1	0.1	CAMP	Cwins
	5.9762e-05	0.1	CAMP	Swins
	1	0.1	CAMP	Cwins
	1	0.1	CAMP	Cwins
	0.980592	0.1	CAMP	Cwins
	1	0.1	CAMP	Cwins
	1	0.1	CAMP	Cwins
	1	0.1	CAMP	Cwins
	1	0.1	CAMP	Cwins
	1	0.1	CAMP	Cwins
	1	0.1	CAMP	Cwins
	1	0.1	CAMP	Cwins
	1	0.1	CAMP	Cwins
	NAN	0.1	CAMP	Exct
	1	0.1	CAMP	Cwins
	1	0.1	CAMP	Cwins
	0.946167	0.1	CAMP	Cwins
	1	0.1	CAMP	Cwins
	1	0.1	CAMP	Cwins
	1	0.1	CAMP	Cwins
	1	0.1	CAMP	Cwins
	1	0.1	CAMP	Cwins
	0.989057	0.1	CAMP	Cwins
	1	0.1	CAMP	Cwins
	1	0.1	CAMP	Cwins
	1	0.1	CAMP	Cwins
	1	0.1	CAMP	Cwins
	1	0.1	CAMP	Cwins
	1	0.1	CAMP	Cwins
	1	0.1	CAMP	Cwins
	1	0.1	CAMP	Cwins
	1	0.1	CAMP	Cwins
	1	0.1	CAMP	Cwins
	1	0.1	CAMP	Cwins
	1	0.1	CAMP	Cwins
	1	0.1	CAMP	Cwins
	1	0.1	CAMP	Cwins
	1	0.1	CAMP	Cwins
	1	0.1	CAMP	Cwins
	1	0.1	CAMP	Cwins
	0.995858	0.1	CAMP	Cwins
	1	0.1	CAMP	Cwins
	1	0.1	CAMP	Cwins
	0.973112	0.1	CAMP	Cwins
	1	0.1	CAMP	Cwins
	1	0.1	CAMP	Cwins
	0.946182	0.1	CAMP	Cwins
	1	0.1	CAMP	Cwins
	1	0.1	CAMP	Cwins
	1	0.1	CAMP	Cwins
	1	0.1	CAMP	Cwins
	1	0.1	CAMP	Cwins
	1	0.1	CAMP	Cwins
	1	0.1	CAMP	Cwins
	1	0.1	CAMP	Cwins
	1	0.1	CAMP	Cwins
	5.9762e-05	0.1	CAMP	Swins
	1	0.1	CAMP	Cwins
	1	0.1	CAMP	Cwins
	0.980592	0.1	CAMP	Cwins
	1	0.1	CAMP	Cwins
	1	0.1	CAMP	Cwins
	1	0.1	CAMP	Cwins
	1	0.1	CAMP	Cwins
	1	0.1	CAMP	Cwins
	1	0.1	CAMP	Cwins
	1	0.1	CAMP	Cwins
	1	0.1	CAMP	Cwins
	NAN	0.1	CAMP	Exct
	1	0.1	CAMP	Cwins
	1	0.1	CAMP	Cwins
	0.946167	0.1	CAMP	Cwins
	1	0.1	CAMP	Cwins
	1	0.1	CAMP	Cwins
	1	0.1	CAMP	Cwins
	1	0.1	CAMP	Cwins
	1	0.1	CAMP	Cwins
	0.989057	0.1	CAMP	Cwins
	1	0.1	CAMP	Cwins
	1	0.1	CAMP	Cwins
	1	0.1	CAMP	Cwins
	1	0.1	CAMP	Cwins
	1	0.1	CAMP	Cwins
	1	0.1	CAMP	Cwins
	1	0.1	CAMP	Cwins
	1	0.1	CAMP	Cwins
	1	0.1	CAMP	Cwins
	1	0.1	CAMP	Cwins
	1	0.1	CAMP	Cwins
	1	0.1	CAMP	Cwins
	1	0.1	CAMP	Cwins
	1	0.1	CAMP	Cwins
	1	0.1	CAMP	Cwins
	1	0.1	CAMP	Cwins
	1	0.1	CAMP	Cwins
	0.995858	0.1	CAMP	Cwins
	1	0.1	CAMP	Cwins
	1	0.1	CAMP	Cwins
	0.973112	0.1	CAMP	Cwins
	1	0.1	CAMP	Cwins
	1	0.1	CAMP	Cwins
	0.946182	0.1	CAMP	Cwins
	1	0.1	CAMP	Cwins
	1	0.1	CAMP	Cwins
	1	0.1	CAMP	Cwins
	1	0.1	CAMP	Cwins
	1	0.1	CAMP	Cwins

## Sheet: Figure3B
	GLU
	Fraction C	MitC [µg/ml]	Strain	Result
	0	0	CREP1	Swins
	0.0690293	0	CREP1	Swins
	0.0568496	0	CREP1	Swins
	0	0	CREP1	Swins
	0	0	CREP1	Swins
	0.212612	0	CREP1	Coex
	0.0762972	0	CREP1	Swins
	0.0147344	0	CREP1	Swins
	0.13027	0	CREP1	Coex
	0	0	CREP1	Swins
	0	0	CREP1	Swins
	0	0	CREP1	Swins
	0	0	CREP1	Swins
	0.194038	0	CREP1	Coex
	0	0	CREP1	Swins
	0	0	CREP1	Swins
	0.00855676	0	CREP1	Swins
	0	0	CREP1	Swins
	0.111183	0	CREP1	Coex
	0.0224085	0	CREP1	Swins
	0.0729684	0	CREP1	Swins
	0	0	CREP1	Swins
	0.0498758	0	CREP1	Swins
	0.0462256	0	CREP1	Swins
	0	0	CREP1	Swins
	0.040977	0	CREP1	Swins
	0	0	CREP1	Swins
	0	0	CREP1	Swins
	0.0993726	0	CREP1	Swins
	0	0	CREP1	Swins
	0	0	CREP1	Swins
	0	0	CREP1	Swins
	0.0253761	0	CREP1	Swins
	0.100329	0	CREP1	Coex
	0	0	CREP1	Swins
	0.108328	0	CREP1	Coex
	0.0357614	0	CREP1	Swins
	0.0455968	0	CREP1	Swins
	0.00863851	0	CREP1	Swins
	0.0568195	0	CREP1	Swins
	0.017612	0	CREP1	Swins
	0	0	CREP1	Swins
	0	0	CREP1	Swins
	0	0	CREP1	Swins
	0.143419	0	CREP1	Coex
	0	0	CREP1	Swins
	0	0	CREP1	Swins
	0	0	CREP1	Swins
	0.0553555	0	CREP1	Swins
	0.0515448	0	CREP1	Swins
	0	0	CREP1	Swins
	0.111284	0	CREP1	Coex
	0.070835	0	CREP1	Swins
	0.032154	0	CREP1	Swins
	0.168176	0	CREP1	Coex
	0.103858	0	CREP1	Coex
	0.0638274	0	CREP1	Swins
	0.0767446	0	CREP1	Swins
	0	0	CREP1	Swins
	0.169695	0	CREP1	Coex
	0.127143	0	CREP1	Coex
	0.0249914	0	CREP1	Swins
	0.0183685	0	CREP1	Swins
	0.00848413	0	CREP1	Swins
	0.0533528	0	CREP1	Swins
	0.0264075	0	CREP1	Swins
	0	0	CREP1	Swins
	0.0946899	0	CREP1	Swins
	0	0	CREP1	Swins
	0	0	CREP1	Swins
	0.0319635	0	CREP1	Swins
	0	0	CREP1	Swins
	0.0225107	0	CREP1	Swins
	0	0	CREP1	Swins
	0.11126	0	CREP1	Coex
	0.0324635	0	CREP1	Swins
	0	0	CREP1	Swins
	0	0	CREP1	Swins
	0	0	CREP1	Swins
	0	0	CREP1	Swins
	0.0605271	0	CREP1	Swins
	0	0	CREP1	Swins
	0	0	CREP1	Swins
	0	0	CREP1	Swins
	0	0	CREP1	Swins
	0.202755	0	CREP1	Coex
	0.0195708	0	CREP1	Swins
	0.00891651	0	CREP1	Swins
	0.0384108	0	CREP1	Swins
	0.0226417	0	CREP1	Swins
	0.0452591	0	CREP1	Swins
	0.104338	0	CREP1	Coex
	0.066045	0	CREP1	Swins
	0.134971	0	CREP1	Coex
	0	0	CREP1	Swins
	0.0220871	0	CREP1	Swins
	0	0	CREP1	Swins
	0.0139219	0	CREP1	Swins
	0.0132508	0	CREP1	Swins
	0	0	CREP1	Swins
	0.0877227	0.01	CREP1	Swins
	1	0.01	CREP1	Cwins
	0.146583	0.01	CREP1	Coex
	0.973377	0.01	CREP1	Cwins
	1	0.01	CREP1	Cwins
	0.99373	0.01	CREP1	Cwins
	0.999634	0.01	CREP1	Cwins
	0.654179	0.01	CREP1	Coex
	0.987366	0.01	CREP1	Cwins
	0.160997	0.01	CREP1	Coex
	0.953241	0.01	CREP1	Cwins
	1	0.01	CREP1	Cwins
	0.625547	0.01	CREP1	Coex
	0.8385	0.01	CREP1	Coex
	0.343768	0.01	CREP1	Coex
	1	0.01	CREP1	Cwins
	0.988003	0.01	CREP1	Cwins
	0.961516	0.01	CREP1	Cwins
	0.978731	0.01	CREP1	Cwins
	0.926	0.01	CREP1	Cwins
	0.502872	0.01	CREP1	Coex
	0.998181	0.01	CREP1	Cwins
	0.959985	0.01	CREP1	Cwins
	0.0365157	0.01	CREP1	Swins
	0.943921	0.01	CREP1	Cwins
	0.979351	0.01	CREP1	Cwins
	0.997137	0.01	CREP1	Cwins
	0.660377	0.01	CREP1	Coex
	0.987128	0.01	CREP1	Cwins
	1	0.01	CREP1	Cwins
	0.923714	0.01	CREP1	Cwins
	0.864302	0.01	CREP1	Coex
	0.384497	0.01	CREP1	Coex
	0.968861	0.01	CREP1	Cwins
	0.917552	0.01	CREP1	Cwins
	0.941419	0.01	CREP1	Cwins
	1	0.01	CREP1	Cwins
	1	0.01	CREP1	Cwins
	0.629011	0.01	CREP1	Coex
	0.974376	0.01	CREP1	Cwins
	1	0.01	CREP1	Cwins
	0.493109	0.01	CREP1	Coex
	1	0.01	CREP1	Cwins
	0.976881	0.01	CREP1	Cwins
	1	0.01	CREP1	Cwins
	0.897532	0.01	CREP1	Coex
	0.98347	0.01	CREP1	Cwins
	0.995451	0.01	CREP1	Cwins
	0.954442	0.01	CREP1	Cwins
	0.206908	0.01	CREP1	Coex
	0.956	0.01	CREP1	Cwins
	0.0179643	0.01	CREP1	Swins
	0.817626	0.01	CREP1	Coex
	0.99999	0.01	CREP1	Cwins
	0.981268	0.01	CREP1	Cwins
	1	0.01	CREP1	Cwins
	1	0.01	CREP1	Cwins
	0.984832	0.01	CREP1	Cwins
	0.848471	0.01	CREP1	Coex
	0.962747	0.01	CREP1	Cwins
	0.864664	0.01	CREP1	Coex
	1	0.01	CREP1	Cwins
	0.876412	0.01	CREP1	Coex
	0.0877227	0.01	CREP1	Swins
	1	0.01	CREP1	Cwins
	0.146583	0.01	CREP1	Coex
	0.973377	0.01	CREP1	Cwins
	1	0.01	CREP1	Cwins
	0.99373	0.01	CREP1	Cwins
	0.999634	0.01	CREP1	Cwins
	0.654179	0.01	CREP1	Coex
	0.987366	0.01	CREP1	Cwins
	0.160997	0.01	CREP1	Coex
	0.953241	0.01	CREP1	Cwins
	1	0.01	CREP1	Cwins
	0.625547	0.01	CREP1	Coex
	0.8385	0.01	CREP1	Coex
	0.343768	0.01	CREP1	Coex
	1	0.01	CREP1	Cwins
	0.988003	0.01	CREP1	Cwins
	0.961516	0.01	CREP1	Cwins
	0.978731	0.01	CREP1	Cwins
	0.926	0.01	CREP1	Cwins
	0.502872	0.01	CREP1	Coex
	0.998181	0.01	CREP1	Cwins
	0.959985	0.01	CREP1	Cwins
	0.0365157	0.01	CREP1	Swins
	0.943921	0.01	CREP1	Cwins
	0.979351	0.01	CREP1	Cwins
	0.997137	0.01	CREP1	Cwins
	0.660377	0.01	CREP1	Coex
	0.987128	0.01	CREP1	Cwins
	1	0.01	CREP1	Cwins
	0.923714	0.01	CREP1	Cwins
	0.864302	0.01	CREP1	Coex
	0.384497	0.01	CREP1	Coex
	0.968861	0.01	CREP1	Cwins
	0.917552	0.01	CREP1	Cwins
	0.941419	0.01	CREP1	Cwins
	1	0.01	CREP1	Cwins
	1	0.01	CREP1	Cwins
	0.629011	0.01	CREP1	Coex
	0.974376	0.01	CREP1	Cwins
	1	0.01	CREP1	Cwins
	0.493109	0.01	CREP1	Coex
	1	0.01	CREP1	Cwins
	0.976881	0.01	CREP1	Cwins
	1	0.01	CREP1	Cwins
	0.897532	0.01	CREP1	Coex
	0.98347	0.01	CREP1	Cwins
	0.995451	0.01	CREP1	Cwins
	0.954442	0.01	CREP1	Cwins
	0.206908	0.01	CREP1	Coex
	0.956	0.01	CREP1	Cwins
	0.0179643	0.01	CREP1	Swins
	0.817626	0.01	CREP1	Coex
	0.99999	0.01	CREP1	Cwins
	0.981268	0.01	CREP1	Cwins
	1	0.01	CREP1	Cwins
	1	0.01	CREP1	Cwins
	0.984832	0.01	CREP1	Cwins
	0.848471	0.01	CREP1	Coex
	0.962747	0.01	CREP1	Cwins
	0.864664	0.01	CREP1	Coex
	1	0.01	CREP1	Cwins
	0.876412	0.01	CREP1	Coex
	0.00369653	0.1	CREP1	Swins
	NAN	0.1	CREP1	Exct
	1	0.1	CREP1	Cwins
	0.0874422	0.1	CREP1	Swins
	0.951431	0.1	CREP1	Cwins
	1	0.1	CREP1	Cwins
	NAN	0.1	CREP1	Exct
	0.0992564	0.1	CREP1	Swins
	0.0581195	0.1	CREP1	Swins
	1	0.1	CREP1	Cwins
	1	0.1	CREP1	Cwins
	0.0145936	0.1	CREP1	Swins
	0.999214	0.1	CREP1	Cwins
	1	0.1	CREP1	Cwins
	1	0.1	CREP1	Cwins
	1	0.1	CREP1	Cwins
	1	0.1	CREP1	Cwins
	0.804191	0.1	CREP1	Coex
	0.680968	0.1	CREP1	Coex
	0.0419548	0.1	CREP1	Swins
	NAN	0.1	CREP1	Exct
	1	0.1	CREP1	Cwins
	1	0.1	CREP1	Cwins
	0.0294505	0.1	CREP1	Swins
	0.0515588	0.1	CREP1	Swins
	0.049267	0.1	CREP1	Swins
	0.0402307	0.1	CREP1	Swins
	1	0.1	CREP1	Cwins
	0.00302497	0.1	CREP1	Swins
	0.0156516	0.1	CREP1	Swins
	1	0.1	CREP1	Cwins
	0.218692	0.1	CREP1	Coex
	1	0.1	CREP1	Cwins
	0.00281536	0.1	CREP1	Swins
	0.0174675	0.1	CREP1	Swins
	0.0110754	0.1	CREP1	Swins
	NAN	0.1	CREP1	Exct
	1	0.1	CREP1	Cwins
	0.0157845	0.1	CREP1	Swins
	0.956975	0.1	CREP1	Cwins
	1	0.1	CREP1	Cwins
	1	0.1	CREP1	Cwins
	0.0197701	0.1	CREP1	Swins
	0.000299304	0.1	CREP1	Swins
	1	0.1	CREP1	Cwins
	0.0182854	0.1	CREP1	Swins
	1	0.1	CREP1	Cwins
	1	0.1	CREP1	Cwins
	0.586886	0.1	CREP1	Coex
	NAN	0.1	CREP1	Exct
	1	0.1	CREP1	Cwins
	1	0.1	CREP1	Cwins
	0.162557	0.1	CREP1	Coex
	0.00369653	0.1	CREP1	Swins
	NAN	0.1	CREP1	Exct
	1	0.1	CREP1	Cwins
	0.0874422	0.1	CREP1	Swins
	0.951431	0.1	CREP1	Cwins
	1	0.1	CREP1	Cwins
	NAN	0.1	CREP1	Exct
	0.0992564	0.1	CREP1	Swins
	0.0581195	0.1	CREP1	Swins
	1	0.1	CREP1	Cwins
	1	0.1	CREP1	Cwins
	0.0145936	0.1	CREP1	Swins
	0.999214	0.1	CREP1	Cwins
	1	0.1	CREP1	Cwins
	1	0.1	CREP1	Cwins
	1	0.1	CREP1	Cwins
	1	0.1	CREP1	Cwins
	0.804191	0.1	CREP1	Coex
	0.680968	0.1	CREP1	Coex
	0.0419548	0.1	CREP1	Swins
	NAN	0.1	CREP1	Exct
	1	0.1	CREP1	Cwins
	1	0.1	CREP1	Cwins
	0.0294505	0.1	CREP1	Swins
	0.0515588	0.1	CREP1	Swins
	0.049267	0.1	CREP1	Swins
	0.0402307	0.1	CREP1	Swins
	1	0.1	CREP1	Cwins
	0.00302497	0.1	CREP1	Swins
	0.0156516	0.1	CREP1	Swins
	1	0.1	CREP1	Cwins
	0.218692	0.1	CREP1	Coex
	1	0.1	CREP1	Cwins
	0.00281536	0.1	CREP1	Swins
	0.0174675	0.1	CREP1	Swins
	0.0110754	0.1	CREP1	Swins
	NAN	0.1	CREP1	Exct
	1	0.1	CREP1	Cwins
	0.0157845	0.1	CREP1	Swins
	0.956975	0.1	CREP1	Cwins
	1	0.1	CREP1	Cwins
	1	0.1	CREP1	Cwins
	0.0197701	0.1	CREP1	Swins
	0.000299304	0.1	CREP1	Swins
	1	0.1	CREP1	Cwins
	0.0182854	0.1	CREP1	Swins
	1	0.1	CREP1	Cwins
	1	0.1	CREP1	Cwins
	0.586886	0.1	CREP1	Coex
	NAN	0.1	CREP1	Exct
	1	0.1	CREP1	Cwins
	1	0.1	CREP1	Cwins
	0.162557	0.1	CREP1	Coex
	0	0	CREP2	Swins
	0	0	CREP2	Swins
	0	0	CREP2	Swins
	0	0	CREP2	Swins
	0	0	CREP2	Swins
	0	0	CREP2	Swins
	0	0	CREP2	Swins
	0	0	CREP2	Swins
	0.0329181	0	CREP2	Swins
	0	0	CREP2	Swins
	0	0	CREP2	Swins
	0	0	CREP2	Swins
	0	0	CREP2	Swins
	0	0	CREP2	Swins
	0.0237876	0	CREP2	Swins
	0	0	CREP2	Swins
	0.0599762	0	CREP2	Swins
	0.0265217	0	CREP2	Swins
	0.00358211	0	CREP2	Swins
	0.0176985	0	CREP2	Swins
	0	0	CREP2	Swins
	0.0904218	0	CREP2	Swins
	0	0	CREP2	Swins
	0	0	CREP2	Swins
	0	0	CREP2	Swins
	0.0336249	0	CREP2	Swins
	0	0	CREP2	Swins
	0	0	CREP2	Swins
	0	0	CREP2	Swins
	0.0171505	0	CREP2	Swins
	0	0	CREP2	Swins
	0	0	CREP2	Swins
	0	0	CREP2	Swins
	0	0	CREP2	Swins
	0.0107362	0	CREP2	Swins
	0	0	CREP2	Swins
	0	0	CREP2	Swins
	0	0	CREP2	Swins
	0.110985	0	CREP2	Coex
	0.0570867	0	CREP2	Swins
	0.00284241	0	CREP2	Swins
	0	0	CREP2	Swins
	0.0287261	0	CREP2	Swins
	0.0153266	0	CREP2	Swins
	0	0	CREP2	Swins
	0.0985833	0	CREP2	Swins
	0	0	CREP2	Swins
	0	0	CREP2	Swins
	0	0	CREP2	Swins
	0	0	CREP2	Swins
	0	0	CREP2	Swins
	0	0	CREP2	Swins
	0.0397584	0	CREP2	Swins
	0	0	CREP2	Swins
	0	0	CREP2	Swins
	0	0	CREP2	Swins
	0	0	CREP2	Swins
	0	0	CREP2	Swins
	0.0390791	0	CREP2	Swins
	0	0	CREP2	Swins
	0	0	CREP2	Swins
	0.0310971	0	CREP2	Swins
	0.0565653	0	CREP2	Swins
	0	0	CREP2	Swins
	0	0	CREP2	Swins
	0.023897	0	CREP2	Swins
	0	0	CREP2	Swins
	0	0	CREP2	Swins
	0	0	CREP2	Swins
	0	0	CREP2	Swins
	0.0131874	0	CREP2	Swins
	0	0	CREP2	Swins
	0	0	CREP2	Swins
	0	0	CREP2	Swins
	0	0	CREP2	Swins
	0	0	CREP2	Swins
	0	0	CREP2	Swins
	0.0208962	0	CREP2	Swins
	0.0221202	0	CREP2	Swins
	0.0183468	0	CREP2	Swins
	0.0166518	0	CREP2	Swins
	0	0	CREP2	Swins
	0	0	CREP2	Swins
	0.00954669	0	CREP2	Swins
	0.0524354	0	CREP2	Swins
	0	0	CREP2	Swins
	0	0	CREP2	Swins
	0.0138677	0	CREP2	Swins
	0	0	CREP2	Swins
	0	0	CREP2	Swins
	0	0	CREP2	Swins
	0.0048637	0	CREP2	Swins
	0	0	CREP2	Swins
	0	0	CREP2	Swins
	0	0	CREP2	Swins
	0	0	CREP2	Swins
	0	0	CREP2	Swins
	0	0	CREP2	Swins
	0.0118593	0	CREP2	Swins
	0	0	CREP2	Swins
	0.0492253	0	CREP2	Swins
	0	0	CREP2	Swins
	0	0	CREP2	Swins
	0	0	CREP2	Swins
	0	0	CREP2	Swins
	0	0	CREP2	Swins
	0.0274387	0	CREP2	Swins
	0.00787638	0	CREP2	Swins
	0.0140701	0	CREP2	Swins
	0.986501	0.01	CREP2	Cwins
	0.486462	0.01	CREP2	Coex
	0.998994	0.01	CREP2	Cwins
	0.176539	0.01	CREP2	Coex
	0.888516	0.01	CREP2	Coex
	0.348826	0.01	CREP2	Coex
	0.658925	0.01	CREP2	Coex
	0.276339	0.01	CREP2	Coex
	0.994954	0.01	CREP2	Cwins
	0.623887	0.01	CREP2	Coex
	0.39787	0.01	CREP2	Coex
	0.996562	0.01	CREP2	Cwins
	0.311456	0.01	CREP2	Coex
	0.463627	0.01	CREP2	Coex
	0.990821	0.01	CREP2	Cwins
	0.345935	0.01	CREP2	Coex
	0.560549	0.01	CREP2	Coex
	0.357469	0.01	CREP2	Coex
	0.179592	0.01	CREP2	Coex
	0.864369	0.01	CREP2	Coex
	0.0207541	0.01	CREP2	Swins
	0.0688946	0.01	CREP2	Swins
	0.993459	0.01	CREP2	Cwins
	0.139377	0.01	CREP2	Coex
	0.347046	0.01	CREP2	Coex
	0.346525	0.01	CREP2	Coex
	0.145635	0.01	CREP2	Coex
	0.472638	0.01	CREP2	Coex
	0.113179	0.01	CREP2	Coex
	0.523036	0.01	CREP2	Coex
	0.840342	0.01	CREP2	Coex
	0.228334	0.01	CREP2	Coex
	0.921429	0.01	CREP2	Cwins
	0.30154	0.01	CREP2	Coex
	0.963857	0.01	CREP2	Cwins
	0.179976	0.01	CREP2	Coex
	0.136574	0.01	CREP2	Coex
	0.121187	0.01	CREP2	Coex
	0.0888702	0.01	CREP2	Swins
	0.487484	0.01	CREP2	Coex
	0.236708	0.01	CREP2	Coex
	0.963282	0.01	CREP2	Cwins
	0.909276	0.01	CREP2	Cwins
	0.596362	0.01	CREP2	Coex
	0.386508	0.01	CREP2	Coex
	0.0882296	0.01	CREP2	Swins
	0.120039	0.01	CREP2	Coex
	0.70363	0.01	CREP2	Coex
	0.559077	0.01	CREP2	Coex
	0.141878	0.01	CREP2	Coex
	0.332742	0.01	CREP2	Coex
	0.968732	0.01	CREP2	Cwins
	0.986501	0.01	CREP2	Cwins
	0.486462	0.01	CREP2	Coex
	0.998994	0.01	CREP2	Cwins
	0.176539	0.01	CREP2	Coex
	0.888516	0.01	CREP2	Coex
	0.348826	0.01	CREP2	Coex
	0.658925	0.01	CREP2	Coex
	0.276339	0.01	CREP2	Coex
	0.994954	0.01	CREP2	Cwins
	0.623887	0.01	CREP2	Coex
	0.39787	0.01	CREP2	Coex
	0.996562	0.01	CREP2	Cwins
	0.311456	0.01	CREP2	Coex
	0.463627	0.01	CREP2	Coex
	0.990821	0.01	CREP2	Cwins
	0.345935	0.01	CREP2	Coex
	0.560549	0.01	CREP2	Coex
	0.357469	0.01	CREP2	Coex
	0.179592	0.01	CREP2	Coex
	0.864369	0.01	CREP2	Coex
	0.0207541	0.01	CREP2	Swins
	0.0688946	0.01	CREP2	Swins
	0.993459	0.01	CREP2	Cwins
	0.139377	0.01	CREP2	Coex
	0.347046	0.01	CREP2	Coex
	0.346525	0.01	CREP2	Coex
	0.145635	0.01	CREP2	Coex
	0.472638	0.01	CREP2	Coex
	0.113179	0.01	CREP2	Coex
	0.523036	0.01	CREP2	Coex
	0.840342	0.01	CREP2	Coex
	0.228334	0.01	CREP2	Coex
	0.921429	0.01	CREP2	Cwins
	0.30154	0.01	CREP2	Coex
	0.963857	0.01	CREP2	Cwins
	0.179976	0.01	CREP2	Coex
	0.136574	0.01	CREP2	Coex
	0.121187	0.01	CREP2	Coex
	0.0888702	0.01	CREP2	Swins
	0.487484	0.01	CREP2	Coex
	0.236708	0.01	CREP2	Coex
	0.963282	0.01	CREP2	Cwins
	0.909276	0.01	CREP2	Cwins
	0.596362	0.01	CREP2	Coex
	0.386508	0.01	CREP2	Coex
	0.0882296	0.01	CREP2	Swins
	0.120039	0.01	CREP2	Coex
	0.70363	0.01	CREP2	Coex
	0.559077	0.01	CREP2	Coex
	0.141878	0.01	CREP2	Coex
	0.332742	0.01	CREP2	Coex
	0.968732	0.01	CREP2	Cwins
	1	0.1	CREP2	Cwins
	0.982681	0.1	CREP2	Cwins
	1	0.1	CREP2	Cwins
	1	0.1	CREP2	Cwins
	0.996559	0.1	CREP2	Cwins
	1	0.1	CREP2	Cwins
	0.999253	0.1	CREP2	Cwins
	0.00184476	0.1	CREP2	Swins
	1	0.1	CREP2	Cwins
	1	0.1	CREP2	Cwins
	0.948774	0.1	CREP2	Cwins
	0.00265173	0.1	CREP2	Swins
	1	0.1	CREP2	Cwins
	1	0.1	CREP2	Cwins
	0.00962498	0.1	CREP2	Swins
	1	0.1	CREP2	Cwins
	1	0.1	CREP2	Cwins
	0.9917	0.1	CREP2	Cwins
	0.970303	0.1	CREP2	Cwins
	1	0.1	CREP2	Cwins
	0.983119	0.1	CREP2	Cwins
	1	0.1	CREP2	Cwins
	1	0.1	CREP2	Cwins
	1	0.1	CREP2	Cwins
	1	0.1	CREP2	Cwins
	1	0.1	CREP2	Cwins
	1	0.1	CREP2	Cwins
	0.995049	0.1	CREP2	Cwins
	1	0.1	CREP2	Cwins
	1	0.1	CREP2	Cwins
	1	0.1	CREP2	Cwins
	0.957072	0.1	CREP2	Cwins
	0.0158921	0.1	CREP2	Swins
	1	0.1	CREP2	Cwins
	1	0.1	CREP2	Cwins
	0.034973	0.1	CREP2	Swins
	0.845853	0.1	CREP2	Coex
	1	0.1	CREP2	Cwins
	1	0.1	CREP2	Cwins
	1	0.1	CREP2	Cwins
	0.987558	0.1	CREP2	Cwins
	NAN	0.1	CREP2	Exct
	1	0.1	CREP2	Cwins
	1	0.1	CREP2	Cwins
	0.994929	0.1	CREP2	Cwins
	1	0.1	CREP2	Cwins
	0.999006	0.1	CREP2	Cwins
	1	0.1	CREP2	Cwins
	1	0.1	CREP2	Cwins
	1	0.1	CREP2	Cwins
	1	0.1	CREP2	Cwins
	1	0.1	CREP2	Cwins
	1	0.1	CREP2	Cwins
	1	0.1	CREP2	Cwins
	1	0.1	CREP2	Cwins
	1	0.1	CREP2	Cwins
	0.410629	0.1	CREP2	Coex
	2.91204e-05	0.1	CREP2	Swins
	1	0.1	CREP2	Cwins
	1	0.1	CREP2	Cwins
	0.956645	0.1	CREP2	Cwins
	0.000131078	0.1	CREP2	Swins
	1	0.1	CREP2	Cwins
	1	0.1	CREP2	Cwins
	0.982681	0.1	CREP2	Cwins
	1	0.1	CREP2	Cwins
	1	0.1	CREP2	Cwins
	0.996559	0.1	CREP2	Cwins
	1	0.1	CREP2	Cwins
	0.999253	0.1	CREP2	Cwins
	0.00184476	0.1	CREP2	Swins
	1	0.1	CREP2	Cwins
	1	0.1	CREP2	Cwins
	0.948774	0.1	CREP2	Cwins
	0.00265173	0.1	CREP2	Swins
	1	0.1	CREP2	Cwins
	1	0.1	CREP2	Cwins
	0.00962498	0.1	CREP2	Swins
	1	0.1	CREP2	Cwins
	1	0.1	CREP2	Cwins
	0.9917	0.1	CREP2	Cwins
	0.970303	0.1	CREP2	Cwins
	1	0.1	CREP2	Cwins
	0.983119	0.1	CREP2	Cwins
	1	0.1	CREP2	Cwins
	1	0.1	CREP2	Cwins
	1	0.1	CREP2	Cwins
	1	0.1	CREP2	Cwins
	1	0.1	CREP2	Cwins
	1	0.1	CREP2	Cwins
	0.995049	0.1	CREP2	Cwins
	1	0.1	CREP2	Cwins
	1	0.1	CREP2	Cwins
	1	0.1	CREP2	Cwins
	0.957072	0.1	CREP2	Cwins
	0.0158921	0.1	CREP2	Swins
	1	0.1	CREP2	Cwins
	1	0.1	CREP2	Cwins
	0.034973	0.1	CREP2	Swins
	0.845853	0.1	CREP2	Coex
	1	0.1	CREP2	Cwins
	1	0.1	CREP2	Cwins
	1	0.1	CREP2	Cwins
	0.987558	0.1	CREP2	Cwins
	NAN	0.1	CREP2	Exct
	1	0.1	CREP2	Cwins
	1	0.1	CREP2	Cwins
	0.994929	0.1	CREP2	Cwins
	1	0.1	CREP2	Cwins
	0.999006	0.1	CREP2	Cwins
	1	0.1	CREP2	Cwins
	1	0.1	CREP2	Cwins
	1	0.1	CREP2	Cwins
	1	0.1	CREP2	Cwins
	1	0.1	CREP2	Cwins
	1	0.1	CREP2	Cwins
	1	0.1	CREP2	Cwins
	1	0.1	CREP2	Cwins
	1	0.1	CREP2	Cwins
	0.410629	0.1	CREP2	Coex
	2.91204e-05	0.1	CREP2	Swins
	1	0.1	CREP2	Cwins
	1	0.1	CREP2	Cwins
	0.956645	0.1	CREP2	Cwins
	0.000131078	0.1	CREP2	Swins
	1	0.1	CREP2	Cwins
	0.0530407	0	CAMP	Swins
	0.110421	0	CAMP	Coex
	0	0	CAMP	Swins
	0.0558907	0	CAMP	Swins
	0.108689	0	CAMP	Coex
	0.0747551	0	CAMP	Swins
	0.0603709	0	CAMP	Swins
	0.0762997	0	CAMP	Swins
	0	0	CAMP	Swins
	0	0	CAMP	Swins
	0.134669	0	CAMP	Coex
	0	0	CAMP	Swins
	0.0650856	0	CAMP	Swins
	0.0792361	0	CAMP	Swins
	0.275354	0	CAMP	Coex
	0.0660042	0	CAMP	Swins
	0	0	CAMP	Swins
	0	0	CAMP	Swins
	0	0	CAMP	Swins
	0	0	CAMP	Swins
	0.0108059	0	CAMP	Swins
	0.0618129	0	CAMP	Swins
	0	0	CAMP	Swins
	0.0713902	0	CAMP	Swins
	0.0414489	0	CAMP	Swins
	0.0902788	0	CAMP	Swins
	0.00352601	0	CAMP	Swins
	0	0	CAMP	Swins
	0.0680435	0	CAMP	Swins
	0	0	CAMP	Swins
	0.0678457	0	CAMP	Swins
	0.0220869	0	CAMP	Swins
	0.0300714	0	CAMP	Swins
	0	0	CAMP	Swins
	0.040146	0	CAMP	Swins
	0.148447	0	CAMP	Coex
	0.0357634	0	CAMP	Swins
	0.12311	0	CAMP	Coex
	0	0	CAMP	Swins
	0.259767	0	CAMP	Coex
	0	0	CAMP	Swins
	0.0862032	0	CAMP	Swins
	0	0	CAMP	Swins
	0.0279059	0	CAMP	Swins
	0.0335201	0	CAMP	Swins
	0.0419091	0	CAMP	Swins
	0	0	CAMP	Swins
	0	0	CAMP	Swins
	0.0337097	0	CAMP	Swins
	0	0	CAMP	Swins
	0.0450478	0	CAMP	Swins
	0.0796584	0	CAMP	Swins
	0	0	CAMP	Swins
	0	0	CAMP	Swins
	0.117687	0	CAMP	Coex
	0	0	CAMP	Swins
	0.24073	0	CAMP	Coex
	0.0398136	0	CAMP	Swins
	0	0	CAMP	Swins
	0.0647622	0	CAMP	Swins
	0.0384435	0	CAMP	Swins
	0	0	CAMP	Swins
	0.130051	0	CAMP	Coex
	0.0357406	0	CAMP	Swins
	0.0336373	0	CAMP	Swins
	0	0	CAMP	Swins
	0	0	CAMP	Swins
	0	0	CAMP	Swins
	0.13301	0	CAMP	Coex
	0	0	CAMP	Swins
	0.192834	0	CAMP	Coex
	0.0235622	0	CAMP	Swins
	0	0	CAMP	Swins
	0.152455	0	CAMP	Coex
	0	0	CAMP	Swins
	0.0688469	0	CAMP	Swins
	0.039946	0	CAMP	Swins
	0.0466966	0	CAMP	Swins
	0	0	CAMP	Swins
	0.00740088	0	CAMP	Swins
	0.0440088	0	CAMP	Swins
	0.00417469	0	CAMP	Swins
	0.102078	0	CAMP	Coex
	0.0208656	0	CAMP	Swins
	0.274658	0	CAMP	Coex
	0.00960941	0	CAMP	Swins
	0	0	CAMP	Swins
	0	0	CAMP	Swins
	0.0201035	0	CAMP	Swins
	0.0697266	0	CAMP	Swins
	0.0126786	0	CAMP	Swins
	0	0	CAMP	Swins
	0.0864532	0	CAMP	Swins
	0	0	CAMP	Swins
	0.127909	0	CAMP	Coex
	0	0	CAMP	Swins
	0.0210225	0	CAMP	Swins
	0.116126	0	CAMP	Coex
	0.00288954	0	CAMP	Swins
	0	0	CAMP	Swins
	0	0	CAMP	Swins
	0	0	CAMP	Swins
	0.0244443	0	CAMP	Swins
	0	0	CAMP	Swins
	0	0	CAMP	Swins
	0	0	CAMP	Swins
	0	0	CAMP	Swins
	0.0264911	0	CAMP	Swins
	0	0	CAMP	Swins
	0.016724	0	CAMP	Swins
	0.0137379	0	CAMP	Swins
	0.0198538	0	CAMP	Swins
	0	0	CAMP	Swins
	0.0161556	0	CAMP	Swins
	0.053288	0	CAMP	Swins
	0	0	CAMP	Swins
	0.956913	0.01	CAMP	Cwins
	0.45153	0.01	CAMP	Coex
	0.109407	0.01	CAMP	Coex
	0.981679	0.01	CAMP	Cwins
	0.609942	0.01	CAMP	Coex
	0.860272	0.01	CAMP	Coex
	0.99952	0.01	CAMP	Cwins
	0.953522	0.01	CAMP	Cwins
	0.958934	0.01	CAMP	Cwins
	0.712767	0.01	CAMP	Coex
	0.990555	0.01	CAMP	Cwins
	0.454506	0.01	CAMP	Coex
	0.919452	0.01	CAMP	Cwins
	0.961038	0.01	CAMP	Cwins
	0.425772	0.01	CAMP	Coex
	0.992541	0.01	CAMP	Cwins
	0.821269	0.01	CAMP	Coex
	0.178931	0.01	CAMP	Coex
	0.811366	0.01	CAMP	Coex
	0.557187	0.01	CAMP	Coex
	0.141076	0.01	CAMP	Coex
	0.626114	0.01	CAMP	Coex
	0.946653	0.01	CAMP	Cwins
	0.43826	0.01	CAMP	Coex
	0.274286	0.01	CAMP	Coex
	0.836234	0.01	CAMP	Coex
	0.644104	0.01	CAMP	Coex
	0.99094	0.01	CAMP	Cwins
	0.159211	0.01	CAMP	Coex
	0.999761	0.01	CAMP	Cwins
	0.996963	0.01	CAMP	Cwins
	0.495284	0.01	CAMP	Coex
	0.935367	0.01	CAMP	Cwins
	0.880947	0.01	CAMP	Coex
	0.608472	0.01	CAMP	Coex
	0.41374	0.01	CAMP	Coex
	0.333348	0.01	CAMP	Coex
	0.883599	0.01	CAMP	Coex
	0.405427	0.01	CAMP	Coex
	0.930157	0.01	CAMP	Cwins
	0.304074	0.01	CAMP	Coex
	0.865279	0.01	CAMP	Coex
	0.518852	0.01	CAMP	Coex
	0.759404	0.01	CAMP	Coex
	0.989567	0.01	CAMP	Cwins
	0.972442	0.01	CAMP	Cwins
	0.915794	0.01	CAMP	Cwins
	0.905213	0.01	CAMP	Cwins
	0.504891	0.01	CAMP	Coex
	0.992804	0.01	CAMP	Cwins
	0.951641	0.01	CAMP	Cwins
	0.902631	0.01	CAMP	Cwins
	0.417759	0.01	CAMP	Coex
	0.997364	0.01	CAMP	Cwins
	0.46186	0.01	CAMP	Coex
	0.539645	0.01	CAMP	Coex
	0.855146	0.01	CAMP	Coex
	0.996838	0.01	CAMP	Cwins
	0.964336	0.01	CAMP	Cwins
	0.956913	0.01	CAMP	Cwins
	0.45153	0.01	CAMP	Coex
	0.109407	0.01	CAMP	Coex
	0.981679	0.01	CAMP	Cwins
	0.609942	0.01	CAMP	Coex
	0.860272	0.01	CAMP	Coex
	0.99952	0.01	CAMP	Cwins
	0.953522	0.01	CAMP	Cwins
	0.958934	0.01	CAMP	Cwins
	0.712767	0.01	CAMP	Coex
	0.990555	0.01	CAMP	Cwins
	0.454506	0.01	CAMP	Coex
	0.919452	0.01	CAMP	Cwins
	0.961038	0.01	CAMP	Cwins
	0.425772	0.01	CAMP	Coex
	0.992541	0.01	CAMP	Cwins
	0.821269	0.01	CAMP	Coex
	0.178931	0.01	CAMP	Coex
	0.811366	0.01	CAMP	Coex
	0.557187	0.01	CAMP	Coex
	0.141076	0.01	CAMP	Coex
	0.626114	0.01	CAMP	Coex
	0.946653	0.01	CAMP	Cwins
	0.43826	0.01	CAMP	Coex
	0.274286	0.01	CAMP	Coex
	0.836234	0.01	CAMP	Coex
	0.644104	0.01	CAMP	Coex
	0.99094	0.01	CAMP	Cwins
	0.159211	0.01	CAMP	Coex
	0.999761	0.01	CAMP	Cwins
	0.996963	0.01	CAMP	Cwins
	0.495284	0.01	CAMP	Coex
	0.935367	0.01	CAMP	Cwins
	0.880947	0.01	CAMP	Coex
	0.608472	0.01	CAMP	Coex
	0.41374	0.01	CAMP	Coex
	0.333348	0.01	CAMP	Coex
	0.883599	0.01	CAMP	Coex
	0.405427	0.01	CAMP	Coex
	0.930157	0.01	CAMP	Cwins
	0.304074	0.01	CAMP	Coex
	0.865279	0.01	CAMP	Coex
	0.518852	0.01	CAMP	Coex
	0.759404	0.01	CAMP	Coex
	0.989567	0.01	CAMP	Cwins
	0.972442	0.01	CAMP	Cwins
	0.915794	0.01	CAMP	Cwins
	0.905213	0.01	CAMP	Cwins
	0.504891	0.01	CAMP	Coex
	0.992804	0.01	CAMP	Cwins
	0.951641	0.01	CAMP	Cwins
	0.902631	0.01	CAMP	Cwins
	0.417759	0.01	CAMP	Coex
	0.997364	0.01	CAMP	Cwins
	0.46186	0.01	CAMP	Coex
	0.539645	0.01	CAMP	Coex
	0.855146	0.01	CAMP	Coex
	0.996838	0.01	CAMP	Cwins
	0.964336	0.01	CAMP	Cwins
	1	0.1	CAMP	Cwins
	1	0.1	CAMP	Cwins
	1	0.1	CAMP	Cwins
	1	0.1	CAMP	Cwins
	0.989356	0.1	CAMP	Cwins
	1	0.1	CAMP	Cwins
	1	0.1	CAMP	Cwins
	0.0229446	0.1	CAMP	Swins
	1	0.1	CAMP	Cwins
	1	0.1	CAMP	Cwins
	0.982423	0.1	CAMP	Cwins
	1	0.1	CAMP	Cwins
	0.981676	0.1	CAMP	Cwins
	0.0227832	0.1	CAMP	Swins
	0.0577348	0.1	CAMP	Swins
	0.00576357	0.1	CAMP	Swins
	1	0.1	CAMP	Cwins
	1	0.1	CAMP	Cwins
	0.147256	0.1	CAMP	Coex
	1	0.1	CAMP	Cwins
	1	0.1	CAMP	Cwins
	0.979032	0.1	CAMP	Cwins
	1	0.1	CAMP	Cwins
	0.00309823	0.1	CAMP	Swins
	1	0.1	CAMP	Cwins
	0.984436	0.1	CAMP	Cwins
	1	0.1	CAMP	Cwins
	1	0.1	CAMP	Cwins
	1	0.1	CAMP	Cwins
	1	0.1	CAMP	Cwins
	1	0.1	CAMP	Cwins
	1	0.1	CAMP	Cwins
	1	0.1	CAMP	Cwins
	0.022382	0.1	CAMP	Swins
	1	0.1	CAMP	Cwins
	1	0.1	CAMP	Cwins
	1	0.1	CAMP	Cwins
	1	0.1	CAMP	Cwins
	0.988057	0.1	CAMP	Cwins
	1	0.1	CAMP	Cwins
	0.000430587	0.1	CAMP	Swins
	1	0.1	CAMP	Cwins
	1	0.1	CAMP	Cwins
	0.0011731	0.1	CAMP	Swins
	0.975896	0.1	CAMP	Cwins
	0.999566	0.1	CAMP	Cwins
	1	0.1	CAMP	Cwins
	1	0.1	CAMP	Cwins
	1	0.1	CAMP	Cwins
	1	0.1	CAMP	Cwins
	1	0.1	CAMP	Cwins
	0.98629	0.1	CAMP	Cwins
	1	0.1	CAMP	Cwins
	1	0.1	CAMP	Cwins
	1	0.1	CAMP	Cwins
	0.988272	0.1	CAMP	Cwins
	NAN	0.1	CAMP	Exct
	0.978211	0.1	CAMP	Cwins
	1	0.1	CAMP	Cwins
	1	0.1	CAMP	Cwins
	1	0.1	CAMP	Cwins
	1	0.1	CAMP	Cwins
	1	0.1	CAMP	Cwins
	1	0.1	CAMP	Cwins
	1	0.1	CAMP	Cwins
	1	0.1	CAMP	Cwins
	0.989356	0.1	CAMP	Cwins
	1	0.1	CAMP	Cwins
	1	0.1	CAMP	Cwins
	0.0229446	0.1	CAMP	Swins
	1	0.1	CAMP	Cwins
	1	0.1	CAMP	Cwins
	0.982423	0.1	CAMP	Cwins
	1	0.1	CAMP	Cwins
	0.981676	0.1	CAMP	Cwins
	0.0227832	0.1	CAMP	Swins
	0.0577348	0.1	CAMP	Swins
	0.00576357	0.1	CAMP	Swins
	1	0.1	CAMP	Cwins
	1	0.1	CAMP	Cwins
	0.147256	0.1	CAMP	Coex
	1	0.1	CAMP	Cwins
	1	0.1	CAMP	Cwins
	0.979032	0.1	CAMP	Cwins
	1	0.1	CAMP	Cwins
	0.00309823	0.1	CAMP	Swins
	1	0.1	CAMP	Cwins
	0.984436	0.1	CAMP	Cwins
	1	0.1	CAMP	Cwins
	1	0.1	CAMP	Cwins
	1	0.1	CAMP	Cwins
	1	0.1	CAMP	Cwins
	1	0.1	CAMP	Cwins
	1	0.1	CAMP	Cwins
	1	0.1	CAMP	Cwins
	0.022382	0.1	CAMP	Swins
	1	0.1	CAMP	Cwins
	1	0.1	CAMP	Cwins
	1	0.1	CAMP	Cwins
	1	0.1	CAMP	Cwins
	0.988057	0.1	CAMP	Cwins
	1	0.1	CAMP	Cwins
	0.000430587	0.1	CAMP	Swins
	1	0.1	CAMP	Cwins
	1	0.1	CAMP	Cwins
	0.0011731	0.1	CAMP	Swins
	0.975896	0.1	CAMP	Cwins
	0.999566	0.1	CAMP	Cwins
	1	0.1	CAMP	Cwins
	1	0.1	CAMP	Cwins
	1	0.1	CAMP	Cwins
	1	0.1	CAMP	Cwins
	1	0.1	CAMP	Cwins
	0.98629	0.1	CAMP	Cwins
	1	0.1	CAMP	Cwins
	1	0.1	CAMP	Cwins
	1	0.1	CAMP	Cwins
	0.988272	0.1	CAMP	Cwins
	NAN	0.1	CAMP	Exct
	0.978211	0.1	CAMP	Cwins
	1	0.1	CAMP	Cwins
	1	0.1	CAMP	Cwins
	1	0.1	CAMP	Cwins
	1	0.1	CAMP	Cwins

## Sheet: Figure3CD
Fig. 3C						Fig. 3D
GLY						GLU
		CREP1						CREP1
EXP	MitC [µg/ml]	0	0.01	0.1		EXP	MitC [µg/ml]	0	0.01	0.1
	Coexistence	0.29	0.25	0.06			Coexistence	0.16	0.29	0.09
	C wins	0	0.61	0.35			C wins	0	0.67	0.45
	Extinction	0	0	0.04			Extinction	0	0	0.09
	S wins	0.71	0.14	0.55			S wins	0.84	0.05	0.36
		CREP2						CREP2
EXP	MitC [µg/ml]	0	0.01	0.1		EXP	MitC [µg/ml]	0	0.01	0.1
	Coexistence	0.02	0.22	0.02			Coexistence	0.01	0.71	0.03
	C wins	0	0.78	0.93			C wins	0	0.21	0.84
	Extinction	0	0	0			Extinction	0	0	0.02
	S wins	0.98	0	0.05			S wins	0.99	0.08	0.11
		CAMP						CAMP
EXP	MitC [µg/ml]	0	0.01	0.1		EXP	MitC [µg/ml]	0	0.01	0.1
	Coexistence	0.27	0.33	0			Coexistence	0.15	0.58	0.02
	C wins	0	0.52	0.96			C wins	0	0.42	0.84
	Extinction	0	0	0.02			Extinction	0	0	0.02
	S wins	0.73	0.16	0.02			S wins	0.85	0	0.13
GLY						GLU
		CREP1						CREP1
SIM	equivalent to MitC	0	0.01	0.1		SIM	equivalent to MitC	0	0.01	0.1
	Coexistence	0.25	0.3125	0.25			Coexistence	0.1666	0.2292	0.1875
	C wins	0	0.25	0.2083			C wins	0	0.1042	0.1666
	Extinction	0	0	0.0208			Extinction	0	0	0.1666
	S wins	0.75	0.4375	0.5208			S wins	0.8333	0.6666	0.4792
		CREP2						CREP2
SIM	equivalent to MitC	0	0.01	0.1		SIM	equivalent to MitC	0	0.01	0.1
	Coexistence	0.4166	0.0208	0.0208			Coexistence	0.1042	0.125	0.0625
	C wins	0.0083	0.7916	0.7083			C wins	0	0.2292	0.6042
	Extinction	0.0833	0.0208	0.125			Extinction	0	0.0208	0.1041
	S wins	0.5	0.1666	0.1458			S wins	0.8958	0.625	0.2292
		CAMP						CAMP
SIM	equivalent to MitC	0	0.01	0.1		SIM	equivalent to MitC	0	0.01	0.1
	Coexistence	0.0833	0	0			Coexistence	0.1875	0.2292	0.0208
	C wins	0.4166	0.9166	0.8125			C wins	0	0.0416	0.75
	Extinction	0.0625	0.0625	0.0625			Extinction	0	0	0.0833
	S wins	0.4375	0.0208	0.125			S wins	0.8125	0.7292	0.1458

## Sheet: Figure4A-SFig4A+5A
	Ss	%ON	Lysistime [min]	Fraction Cwins	Fraction Coexistence	Fraction Swins
	1500	0.05	69	0.0208333	0.3125	0.666667
	1500	0.11	69	0.0625	0.354167	0.583333
	1500	0.16	69	0.1875	0.270833	0.541667
	1500	0.22	69	0.25	0.291667	0.458333
	1500	0.28	69	0.229167	0.229167	0.520833
	1500	0.33	69	0.395833	0.208333	0.375
	1500	0.39	69	0.270833	0.1875	0.458333
	1500	0.44	69	0.270833	0.1875	0.541667
	1500	0.5	69	0.291667	0.1875	0.4375
	1500	0.56	69	0.395833	0.208333	0.354167
	1500	0.61	69	0.208333	0.291667	0.458333
	1500	0.67	69	0.270833	0.229167	0.416667
	1500	0.72	69	0.395833	0.0833333	0.458333
	1500	0.78	69	0.333333	0.1875	0.333333
	1500	0.84	69	0.229167	0.104167	0.645833
	1500	0.89	69	0.291667	0.0833333	0.5625
	1500	0.95	69	0.208333	0.229167	0.520833
	3000	0.05	69	0.0208333	0.3125	0.666667
	3000	0.11	69	0.3125	0.125	0.5625
	3000	0.16	69	0.375	0.270833	0.291667
	3000	0.22	69	0.458333	0.166667	0.25
	3000	0.28	69	0.6875	0.0833333	0.125
	3000	0.33	69	0.625	0.0833333	0.166667
	3000	0.39	69	0.75	0.0208333	0.1875
	3000	0.44	69	0.583333	0.0416667	0.333333
	3000	0.5	69	0.666667	0.0625	0.1875
	3000	0.56	69	0.645833	0.0208333	0.270833
	3000	0.61	69	0.604167	0.125	0.1875
	3000	0.67	69	0.708333	0.0416667	0.166667
	3000	0.72	69	0.666667	0.0416667	0.25
	3000	0.78	69	0.479167	0.0833333	0.291667
	3000	0.84	69	0.479167	0.104167	0.354167
	3000	0.89	69	0.604167	0.0208333	0.3125
	3000	0.95	69	0.5	0.0625	0.354167
	4500	0.05	69	0.145833	0.208333	0.625
	4500	0.11	69	0.645833	0.0625	0.229167
	4500	0.16	69	0.666667	0.0416667	0.208333
	4500	0.22	69	0.729167	0	0.166667
	4500	0.28	69	0.791667	0.0208333	0.104167
	4500	0.33	69	0.708333	0.0208333	0.166667
	4500	0.39	69	0.8125	0.0208333	0.104167
	4500	0.44	69	0.8125	0.0625	0.104167
	4500	0.5	69	0.8125	0	0.104167
	4500	0.56	69	0.75	0	0.166667
	4500	0.61	69	0.75	0	0.125
	4500	0.67	69	0.666667	0.0833333	0.166667
	4500	0.72	69	0.791667	0.0208333	0.104167
	4500	0.78	69	0.75	0.0208333	0.145833
	4500	0.84	69	0.666667	0.0208333	0.208333
	4500	0.89	69	0.604167	0	0.3125
	4500	0.95	69	0.479167	0	0.333333
	6000	0.05	69	0.145833	0.291667	0.5625
	6000	0.11	69	0.666667	0.0208333	0.208333
	6000	0.16	69	0.770833	0.0416667	0.104167
	6000	0.22	69	0.8125	0.0208333	0.125
	6000	0.28	69	0.854167	0.0208333	0.0833333
	6000	0.33	69	0.833333	0.0208333	0.0833333
	6000	0.39	69	0.854167	0	0.104167
	6000	0.44	69	0.791667	0.0208333	0.104167
	6000	0.5	69	0.854167	0	0.0833333
	6000	0.56	69	0.854167	0.0208333	0.0833333
	6000	0.61	69	0.833333	0	0.145833
	6000	0.67	69	0.854167	0.0208333	0.104167
	6000	0.72	69	0.625	0	0.208333
	6000	0.78	69	0.8125	0	0.104167
	6000	0.84	69	0.75	0	0.1875
	6000	0.89	69	0.6875	0.0208333	0.145833
	6000	0.95	69	0.708333	0.0208333	0.166667
	7500	0.05	69	0.375	0.145833	0.4375
	7500	0.11	69	0.833333	0.0208333	0.0833333
	7500	0.16	69	0.75	0.0416667	0.0833333
	7500	0.22	69	0.875	0.0208333	0.0833333
	7500	0.28	69	0.791667	0.0208333	0.104167
	7500	0.33	69	0.854167	0.0416667	0.0833333
	7500	0.39	69	0.875	0.0208333	0.0625
	7500	0.44	69	0.854167	0.0208333	0.0625
	7500	0.5	69	0.916667	0	0.0416667
	7500	0.56	69	0.791667	0.0208333	0.166667
	7500	0.61	69	0.958333	0	0.0416667
	7500	0.67	69	0.875	0	0.0833333
	7500	0.72	69	0.770833	0.0208333	0.104167
	7500	0.78	69	0.854167	0	0.0833333
	7500	0.84	69	0.8125	0.0208333	0.0833333
	7500	0.89	69	0.604167	0	0.229167
	7500	0.95	69	0.666667	0.0208333	0.229167
	9000	0.05	69	0.479167	0.1875	0.25
	9000	0.11	69	0.708333	0.0208333	0.1875
	9000	0.16	69	0.708333	0.0625	0.125
	9000	0.22	69	0.895833	0	0.104167
	9000	0.28	69	0.958333	0	0.0208333
	9000	0.33	69	0.916667	0	0.0833333
	9000	0.39	69	0.979167	0	0
	9000	0.44	69	0.958333	0	0.0208333
	9000	0.5	69	0.875	0	0.104167
	9000	0.56	69	0.958333	0	0.0208333
	9000	0.61	69	0.895833	0	0.0833333
	9000	0.67	69	0.854167	0	0.104167
	9000	0.72	69	0.833333	0	0.145833
	9000	0.78	69	0.875	0	0.0833333
	9000	0.84	69	0.8125	0	0.125
	9000	0.89	69	0.770833	0	0.145833
	9000	0.95	69	0.791667	0	0.104167
	10500	0.05	69	0.458333	0.0625	0.333333
	10500	0.11	69	0.875	0	0.0625
	10500	0.16	69	0.875	0	0.104167
	10500	0.22	69	0.8125	0	0.145833
	10500	0.28	69	0.895833	0.0416667	0.0208333
	10500	0.33	69	0.895833	0.0208333	0.0625
	10500	0.39	69	0.895833	0	0.0833333
	10500	0.44	69	0.9375	0	0.0625
	10500	0.5	69	0.9375	0	0.0416667
	10500	0.56	69	0.854167	0.0208333	0.125
	10500	0.61	69	0.916667	0	0.0833333
	10500	0.67	69	0.770833	0	0.166667
	10500	0.72	69	0.916667	0	0.0833333
	10500	0.78	69	0.8125	0	0.145833
	10500	0.84	69	0.770833	0	0.1875
	10500	0.89	69	0.875	0	0.125
	10500	0.95	69	0.854167	0	0.0833333
	12000	0.05	69	0.645833	0.0416667	0.3125
	12000	0.11	69	0.8125	0	0.166667
	12000	0.16	69	0.9375	0	0.0416667
	12000	0.22	69	0.958333	0.0208333	0
	12000	0.28	69	0.9375	0.0208333	0.0208333
	12000	0.33	69	0.979167	0	0.0208333
	12000	0.39	69	0.916667	0	0.0833333
	12000	0.44	69	0.916667	0	0.0833333
	12000	0.5	69	0.9375	0	0.0416667
	12000	0.56	69	0.895833	0	0.0625
	12000	0.61	69	0.916667	0	0.0625
	12000	0.67	69	0.895833	0	0.0625
	12000	0.72	69	0.729167	0	0.208333
	12000	0.78	69	0.895833	0	0.0625
	12000	0.84	69	0.833333	0.0208333	0.0833333
	12000	0.89	69	0.770833	0	0.125
	12000	0.95	69	0.75	0	0.208333
	13500	0.05	69	0.645833	0.0208333	0.1875
	13500	0.11	69	0.916667	0	0.0416667
	13500	0.16	69	0.958333	0	0
	13500	0.22	69	0.916667	0	0.0625
	13500	0.28	69	0.916667	0.0208333	0.0416667
	13500	0.33	69	0.875	0.0208333	0.0625
	13500	0.39	69	0.895833	0	0.0833333
	13500	0.44	69	0.916667	0	0.0833333
	13500	0.5	69	0.854167	0.0208333	0.104167
	13500	0.56	69	0.916667	0	0.0833333
	13500	0.61	69	0.875	0	0.104167
	13500	0.67	69	0.958333	0	0.0208333
	13500	0.72	69	0.833333	0	0.145833
	13500	0.78	69	0.854167	0	0.125
	13500	0.84	69	0.875	0	0.0833333
	13500	0.89	69	0.666667	0	0.270833
	13500	0.95	69	0.791667	0	0.145833
	15000	0.05	69	0.6875	0.0208333	0.166667
	15000	0.11	69	0.958333	0	0
	15000	0.16	69	0.916667	0	0.0208333
	15000	0.22	69	0.9375	0	0.0416667
	15000	0.28	69	0.9375	0.0416667	0
	15000	0.33	69	0.9375	0	0.0416667
	15000	0.39	69	0.9375	0	0.0416667
	15000	0.44	69	0.9375	0	0.0416667
	15000	0.5	69	0.958333	0	0.0416667
	15000	0.56	69	0.9375	0	0.0416667
	15000	0.61	69	0.895833	0	0.104167
	15000	0.67	69	0.9375	0	0.0625
	15000	0.72	69	0.9375	0	0.0416667
	15000	0.78	69	0.875	0	0.0833333
	15000	0.84	69	0.8125	0	0.104167
	15000	0.89	69	0.8125	0	0.125
	15000	0.95	69	0.875	0	0.0625
	16500	0.05	69	0.708333	0	0.1875
	16500	0.11	69	0.958333	0.0208333	0.0208333
	16500	0.16	69	0.916667	0.0208333	0.0625
	16500	0.22	69	0.916667	0.0208333	0.0208333
	16500	0.28	69	0.979167	0	0.0208333
	16500	0.33	69	0.916667	0	0.0833333
	16500	0.39	69	0.958333	0	0.0208333
	16500	0.44	69	0.895833	0	0.104167
	16500	0.5	69	0.895833	0	0.0833333
	16500	0.56	69	0.895833	0	0.104167
	16500	0.61	69	0.958333	0	0.0208333
	16500	0.67	69	0.9375	0	0.0416667
	16500	0.72	69	0.916667	0	0.0833333
	16500	0.78	69	0.770833	0	0.208333
	16500	0.84	69	0.854167	0	0.0833333
	16500	0.89	69	0.75	0	0.104167
	16500	0.95	69	0.875	0	0.104167
	18000	0.05	69	0.666667	0.0625	0.104167
	18000	0.11	69	0.833333	0	0.104167
	18000	0.16	69	0.895833	0	0.0416667
	18000	0.22	69	0.895833	0	0.0416667
	18000	0.28	69	0.979167	0	0.0208333
	18000	0.33	69	0.958333	0	0.0208333
	18000	0.39	69	0.875	0	0.104167
	18000	0.44	69	0.958333	0	0.0208333
	18000	0.5	69	0.916667	0	0.0625
	18000	0.56	69	0.958333	0	0.0416667
	18000	0.61	69	0.958333	0	0.0416667
	18000	0.67	69	0.958333	0	0.0416667
	18000	0.72	69	0.875	0.0208333	0.0416667
	18000	0.78	69	0.8125	0.0208333	0.125
	18000	0.84	69	0.854167	0	0.145833
	18000	0.89	69	0.854167	0	0.0625
	18000	0.95	69	0.833333	0	0.125
	19500	0.05	69	0.75	0.0416667	0.104167
	19500	0.11	69	0.875	0	0.0208333
	19500	0.16	69	0.833333	0	0.104167
	19500	0.22	69	0.979167	0	0.0208333
	19500	0.28	69	0.979167	0	0.0208333
	19500	0.33	69	0.979167	0	0.0208333
	19500	0.39	69	0.958333	0	0.0416667
	19500	0.44	69	0.916667	0	0.0625
	19500	0.5	69	0.9375	0	0.0416667
	19500	0.56	69	0.9375	0	0.0625
	19500	0.61	69	0.916667	0	0.0416667
	19500	0.67	69	0.833333	0	0.125
	19500	0.72	69	0.895833	0	0.0833333
	19500	0.78	69	0.9375	0	0.0416667
	19500	0.84	69	0.958333	0	0.0416667
	19500	0.89	69	0.854167	0	0.145833
	19500	0.95	69	0.854167	0	0.0833333
	21000	0.05	69	0.770833	0.0208333	0.125
	21000	0.11	69	0.854167	0.0416667	0.0416667
	21000	0.16	69	0.9375	0.0208333	0.0208333
	21000	0.22	69	0.916667	0	0.0416667
	21000	0.28	69	0.979167	0	0.0208333
	21000	0.33	69	0.916667	0	0.0833333
	21000	0.39	69	0.958333	0	0.0208333
	21000	0.44	69	0.9375	0	0.0208333
	21000	0.5	69	0.979167	0	0.0208333
	21000	0.56	69	0.958333	0	0.0416667
	21000	0.61	69	0.875	0.0208333	0.104167
	21000	0.67	69	0.875	0	0.0416667
	21000	0.72	69	0.979167	0	0.0208333
	21000	0.78	69	0.833333	0	0.166667
	21000	0.84	69	0.875	0	0.125
	21000	0.89	69	0.895833	0	0.0833333
	21000	0.95	69	0.708333	0	0.145833
	22500	0.05	69	0.708333	0.0208333	0.145833
	22500	0.11	69	0.854167	0.0208333	0.0625
	22500	0.16	69	0.916667	0	0.0625
	22500	0.22	69	0.958333	0	0.0416667
	22500	0.28	69	0.9375	0	0.0625
	22500	0.33	69	0.916667	0	0.0833333
	22500	0.39	69	1	0	0
	22500	0.44	69	1	0	0
	22500	0.5	69	0.958333	0	0.0416667
	22500	0.56	69	0.958333	0	0.0208333
	22500	0.61	69	0.833333	0	0.166667
	22500	0.67	69	0.895833	0	0.0833333
	22500	0.72	69	0.895833	0	0.0625
	22500	0.78	69	0.916667	0	0.0625
	22500	0.84	69	0.875	0	0.0833333
	22500	0.89	69	0.9375	0	0.0416667
	22500	0.95	69	0.8125	0	0.125
	24000	0.05	69	0.770833	0	0.145833
	24000	0.11	69	0.833333	0	0.0833333
	24000	0.16	69	0.958333	0	0
	24000	0.22	69	0.9375	0	0.0416667
	24000	0.28	69	1	0	0
	24000	0.33	69	0.979167	0	0.0208333
	24000	0.39	69	0.9375	0	0.0625
	24000	0.44	69	0.979167	0	0
	24000	0.5	69	0.916667	0	0.0833333
	24000	0.56	69	0.895833	0	0.0625
	24000	0.61	69	0.9375	0	0.0625
	24000	0.67	69	0.895833	0	0.104167
	24000	0.72	69	0.875	0	0.0833333
	24000	0.78	69	0.854167	0	0.104167
	24000	0.84	69	0.875	0	0.0833333
	24000	0.89	69	0.875	0	0.0625
	24000	0.95	69	0.875	0	0.104167

## Sheet: Figure4B-SFig4B+5B
	Ss	%ON	Lysistime [min]	Fraction Cwins	Fraction Coexistence	Fraction Swins
	1500	0.05	90	0	0.0833333	0.916667
	1500	0.11	90	0	0.145833	0.854167
	1500	0.16	90	0	0.0625	0.9375
	1500	0.22	90	0	0.145833	0.854167
	1500	0.28	90	0	0.145833	0.854167
	1500	0.33	90	0	0.25	0.75
	1500	0.39	90	0	0.208333	0.791667
	1500	0.44	90	0	0.1875	0.8125
	1500	0.5	90	0	0.1875	0.8125
	1500	0.56	90	0	0.145833	0.854167
	1500	0.61	90	0	0.270833	0.729167
	1500	0.67	90	0	0.125	0.875
	1500	0.72	90	0	0.229167	0.770833
	1500	0.78	90	0	0.145833	0.854167
	1500	0.84	90	0	0.125	0.875
	1500	0.89	90	0	0.166667	0.833333
	1500	0.95	90	0	0.145833	0.854167
	3000	0.05	90	0	0.0833333	0.916667
	3000	0.11	90	0	0.145833	0.854167
	3000	0.16	90	0	0.25	0.75
	3000	0.22	90	0	0.229167	0.770833
	3000	0.28	90	0.0208333	0.229167	0.75
	3000	0.33	90	0	0.270833	0.729167
	3000	0.39	90	0	0.145833	0.854167
	3000	0.44	90	0.0625	0.229167	0.708333
	3000	0.5	90	0.0208333	0.25	0.729167
	3000	0.56	90	0	0.291667	0.708333
	3000	0.61	90	0.0208333	0.208333	0.770833
	3000	0.67	90	0.0416667	0.208333	0.75
	3000	0.72	90	0.0208333	0.291667	0.6875
	3000	0.78	90	0	0.270833	0.729167
	3000	0.84	90	0.0625	0.208333	0.729167
	3000	0.89	90	0.0416667	0.208333	0.6875
	3000	0.95	90	0.0416667	0.0833333	0.875
	4500	0.05	90	0	0.125	0.875
	4500	0.11	90	0	0.1875	0.8125
	4500	0.16	90	0	0.208333	0.791667
	4500	0.22	90	0.0208333	0.375	0.604167
	4500	0.28	90	0.0416667	0.25	0.708333
	4500	0.33	90	0.0625	0.354167	0.583333
	4500	0.39	90	0.0625	0.25	0.6875
	4500	0.44	90	0.0625	0.291667	0.645833
	4500	0.5	90	0.0833333	0.354167	0.5625
	4500	0.56	90	0.0416667	0.208333	0.729167
	4500	0.61	90	0.0208333	0.354167	0.583333
	4500	0.67	90	0.0416667	0.1875	0.708333
	4500	0.72	90	0.0625	0.25	0.645833
	4500	0.78	90	0.0416667	0.166667	0.770833
	4500	0.84	90	0.0833333	0.291667	0.5625
	4500	0.89	90	0.0416667	0.270833	0.666667
	4500	0.95	90	0.0625	0.25	0.604167
	6000	0.05	90	0	0.208333	0.791667
	6000	0.11	90	0	0.3125	0.6875
	6000	0.16	90	0.0416667	0.208333	0.75
	6000	0.22	90	0.0625	0.270833	0.666667
	6000	0.28	90	0.104167	0.25	0.645833
	6000	0.33	90	0.125	0.208333	0.625
	6000	0.39	90	0.0833333	0.291667	0.520833
	6000	0.44	90	0.1875	0.229167	0.5625
	6000	0.5	90	0.0833333	0.1875	0.645833
	6000	0.56	90	0.208333	0.125	0.583333
	6000	0.61	90	0.104167	0.1875	0.625
	6000	0.67	90	0.145833	0.166667	0.625
	6000	0.72	90	0.125	0.270833	0.604167
	6000	0.78	90	0.229167	0.1875	0.520833
	6000	0.84	90	0.0833333	0.229167	0.645833
	6000	0.89	90	0.166667	0.395833	0.395833
	6000	0.95	90	0.166667	0.1875	0.604167
	7500	0.05	90	0	0.3125	0.6875
	7500	0.11	90	0.0208333	0.25	0.729167
	7500	0.16	90	0.125	0.3125	0.5625
	7500	0.22	90	0.0833333	0.291667	0.604167
	7500	0.28	90	0.1875	0.3125	0.479167
	7500	0.33	90	0.25	0.291667	0.458333
	7500	0.39	90	0.145833	0.208333	0.625
	7500	0.44	90	0.25	0.104167	0.625
	7500	0.5	90	0.208333	0.3125	0.458333
	7500	0.56	90	0.270833	0.1875	0.520833
	7500	0.61	90	0.145833	0.208333	0.604167
	7500	0.67	90	0.354167	0.145833	0.458333
	7500	0.72	90	0.125	0.229167	0.645833
	7500	0.78	90	0.208333	0.270833	0.479167
	7500	0.84	90	0.25	0.208333	0.479167
	7500	0.89	90	0.166667	0.104167	0.6875
	7500	0.95	90	0.145833	0.1875	0.583333
	9000	0.05	90	0	0.229167	0.770833
	9000	0.11	90	0.0625	0.1875	0.75
	9000	0.16	90	0.0625	0.270833	0.666667
	9000	0.22	90	0.208333	0.354167	0.416667
	9000	0.28	90	0.166667	0.229167	0.541667
	9000	0.33	90	0.25	0.25	0.458333
	9000	0.39	90	0.291667	0.166667	0.5
	9000	0.44	90	0.291667	0.166667	0.5
	9000	0.5	90	0.395833	0.125	0.395833
	9000	0.56	90	0.1875	0.145833	0.5625
	9000	0.61	90	0.208333	0.25	0.520833
	9000	0.67	90	0.3125	0.125	0.5
	9000	0.72	90	0.333333	0.0416667	0.5625
	9000	0.78	90	0.145833	0.1875	0.583333
	9000	0.84	90	0.291667	0.145833	0.479167
	9000	0.89	90	0.25	0.0833333	0.625
	9000	0.95	90	0.3125	0.125	0.458333
	10500	0.05	90	0	0.1875	0.8125
	10500	0.11	90	0.0208333	0.25	0.666667
	10500	0.16	90	0.145833	0.354167	0.5
	10500	0.22	90	0.166667	0.1875	0.583333
	10500	0.28	90	0.25	0.354167	0.375
	10500	0.33	90	0.375	0.104167	0.479167
	10500	0.39	90	0.333333	0.166667	0.458333
	10500	0.44	90	0.333333	0.229167	0.395833
	10500	0.5	90	0.375	0.104167	0.4375
	10500	0.56	90	0.333333	0.1875	0.416667
	10500	0.61	90	0.375	0.125	0.4375
	10500	0.67	90	0.395833	0.104167	0.375
	10500	0.72	90	0.416667	0.104167	0.395833
	10500	0.78	90	0.583333	0.0833333	0.270833
	10500	0.84	90	0.3125	0.104167	0.375
	10500	0.89	90	0.291667	0.125	0.458333
	10500	0.95	90	0.375	0.104167	0.458333
	12000	0.05	90	0.0416667	0.208333	0.75
	12000	0.11	90	0.125	0.229167	0.645833
	12000	0.16	90	0.208333	0.1875	0.583333
	12000	0.22	90	0.291667	0.229167	0.416667
	12000	0.28	90	0.291667	0.166667	0.4375
	12000	0.33	90	0.458333	0.104167	0.3125
	12000	0.39	90	0.375	0.104167	0.395833
	12000	0.44	90	0.5	0.145833	0.3125
	12000	0.5	90	0.583333	0.104167	0.208333
	12000	0.56	90	0.3125	0.125	0.354167
	12000	0.61	90	0.291667	0.0833333	0.416667
	12000	0.67	90	0.5	0.0833333	0.3125
	12000	0.72	90	0.3125	0.125	0.458333
	12000	0.78	90	0.5	0.104167	0.354167
	12000	0.84	90	0.354167	0.0625	0.479167
	12000	0.89	90	0.395833	0	0.458333
	12000	0.95	90	0.416667	0.125	0.3125
	13500	0.05	90	0.0208333	0.1875	0.791667
	13500	0.11	90	0.125	0.270833	0.583333
	13500	0.16	90	0.1875	0.1875	0.520833
	13500	0.22	90	0.3125	0.229167	0.416667
	13500	0.28	90	0.4375	0.145833	0.270833
	13500	0.33	90	0.4375	0.104167	0.291667
	13500	0.39	90	0.479167	0.0416667	0.4375
	13500	0.44	90	0.5625	0.0416667	0.291667
	13500	0.5	90	0.645833	0.0416667	0.229167
	13500	0.56	90	0.5	0.145833	0.25
	13500	0.61	90	0.458333	0.104167	0.291667
	13500	0.67	90	0.458333	0.0833333	0.333333
	13500	0.72	90	0.583333	0.0625	0.25
	13500	0.78	90	0.4375	0.0833333	0.3125
	13500	0.84	90	0.416667	0	0.458333
	13500	0.89	90	0.479167	0.0208333	0.416667
	13500	0.95	90	0.354167	0.0625	0.479167
	15000	0.05	90	0.0208333	0.166667	0.791667
	15000	0.11	90	0.229167	0.145833	0.604167
	15000	0.16	90	0.4375	0.125	0.395833
	15000	0.22	90	0.354167	0.104167	0.4375
	15000	0.28	90	0.479167	0.125	0.333333
	15000	0.33	90	0.520833	0.125	0.25
	15000	0.39	90	0.395833	0.0625	0.416667
	15000	0.44	90	0.541667	0.0833333	0.291667
	15000	0.5	90	0.458333	0.0833333	0.333333
	15000	0.56	90	0.5625	0.0416667	0.291667
	15000	0.61	90	0.4375	0.0416667	0.416667
	15000	0.67	90	0.583333	0	0.270833
	15000	0.72	90	0.5625	0.0416667	0.333333
	15000	0.78	90	0.604167	0.0416667	0.270833
	15000	0.84	90	0.395833	0.0625	0.395833
	15000	0.89	90	0.5625	0	0.291667
	15000	0.95	90	0.375	0.0416667	0.479167
	16500	0.05	90	0.0208333	0.270833	0.708333
	16500	0.11	90	0.229167	0.3125	0.458333
	16500	0.16	90	0.208333	0.125	0.583333
	16500	0.22	90	0.604167	0.0833333	0.229167
	16500	0.28	90	0.5	0.145833	0.291667
	16500	0.33	90	0.520833	0.0416667	0.3125
	16500	0.39	90	0.520833	0.0625	0.3125
	16500	0.44	90	0.5625	0.0208333	0.3125
	16500	0.5	90	0.625	0.0625	0.270833
	16500	0.56	90	0.708333	0	0.166667
	16500	0.61	90	0.625	0.0625	0.270833
	16500	0.67	90	0.625	0.0416667	0.208333
	16500	0.72	90	0.5625	0.0208333	0.25
	16500	0.78	90	0.583333	0.0416667	0.208333
	16500	0.84	90	0.416667	0.0208333	0.416667
	16500	0.89	90	0.354167	0.0416667	0.354167
	16500	0.95	90	0.541667	0.0208333	0.291667
	18000	0.05	90	0.0833333	0.25	0.666667
	18000	0.11	90	0.0833333	0.25	0.5625
	18000	0.16	90	0.395833	0.145833	0.4375
	18000	0.22	90	0.5625	0.104167	0.25
	18000	0.28	90	0.5625	0.0208333	0.333333
	18000	0.33	90	0.520833	0.0416667	0.333333
	18000	0.39	90	0.645833	0.0416667	0.25
	18000	0.44	90	0.5625	0.0208333	0.3125
	18000	0.5	90	0.708333	0.0416667	0.166667
	18000	0.56	90	0.666667	0.0208333	0.291667
	18000	0.61	90	0.604167	0.0416667	0.1875
	18000	0.67	90	0.604167	0.0416667	0.25
	18000	0.72	90	0.541667	0.0625	0.354167
	18000	0.78	90	0.583333	0	0.291667
	18000	0.84	90	0.458333	0.0208333	0.333333
	18000	0.89	90	0.5	0	0.333333
	18000	0.95	90	0.583333	0	0.229167
	19500	0.05	90	0	0.208333	0.770833
	19500	0.11	90	0.229167	0.145833	0.5625
	19500	0.16	90	0.291667	0.270833	0.395833
	19500	0.22	90	0.4375	0.0833333	0.333333
	19500	0.28	90	0.5	0.0625	0.229167
	19500	0.33	90	0.5	0.104167	0.270833
	19500	0.39	90	0.541667	0.0625	0.354167
	19500	0.44	90	0.666667	0	0.166667
	19500	0.5	90	0.625	0	0.270833
	19500	0.56	90	0.645833	0.104167	0.145833
	19500	0.61	90	0.6875	0	0.1875
	19500	0.67	90	0.583333	0.0208333	0.354167
	19500	0.72	90	0.479167	0.0208333	0.395833
	19500	0.78	90	0.625	0.0208333	0.166667
	19500	0.84	90	0.5625	0.0416667	0.25
	19500	0.89	90	0.5625	0	0.291667
	19500	0.95	90	0.5	0.0208333	0.270833
	21000	0.05	90	0.0833333	0.291667	0.604167
	21000	0.11	90	0.354167	0.0833333	0.458333
	21000	0.16	90	0.416667	0.0833333	0.416667
	21000	0.22	90	0.375	0.0833333	0.354167
	21000	0.28	90	0.5625	0.145833	0.229167
	21000	0.33	90	0.604167	0.0833333	0.229167
	21000	0.39	90	0.770833	0.0625	0.0833333
	21000	0.44	90	0.604167	0	0.229167
	21000	0.5	90	0.625	0.0625	0.1875
	21000	0.56	90	0.666667	0.0208333	0.145833
	21000	0.61	90	0.666667	0	0.1875
	21000	0.67	90	0.645833	0.0208333	0.208333
	21000	0.72	90	0.541667	0	0.291667
	21000	0.78	90	0.666667	0.0208333	0.25
	21000	0.84	90	0.583333	0.0208333	0.333333
	21000	0.89	90	0.5625	0	0.3125
	21000	0.95	90	0.458333	0.0208333	0.354167
	22500	0.05	90	0.0833333	0.3125	0.604167
	22500	0.11	90	0.25	0.145833	0.5625
	22500	0.16	90	0.520833	0.0833333	0.354167
	22500	0.22	90	0.479167	0.125	0.354167
	22500	0.28	90	0.5625	0.104167	0.229167
	22500	0.33	90	0.625	0.0625	0.208333
	22500	0.39	90	0.5625	0.0625	0.25
	22500	0.44	90	0.645833	0	0.270833
	22500	0.5	90	0.604167	0	0.145833
	22500	0.56	90	0.708333	0.0208333	0.145833
	22500	0.61	90	0.5625	0	0.1875
	22500	0.67	90	0.6875	0.0208333	0.229167
	22500	0.72	90	0.6875	0	0.25
	22500	0.78	90	0.604167	0	0.354167
	22500	0.84	90	0.583333	0	0.270833
	22500	0.89	90	0.520833	0	0.354167
	22500	0.95	90	0.625	0	0.25
	24000	0.05	90	0.0833333	0.3125	0.5
	24000	0.11	90	0.3125	0.145833	0.5
	24000	0.16	90	0.583333	0.0833333	0.25
	24000	0.22	90	0.4375	0.0625	0.333333
	24000	0.28	90	0.729167	0.0208333	0.1875
	24000	0.33	90	0.708333	0.0208333	0.145833
	24000	0.39	90	0.625	0.0208333	0.229167
	24000	0.44	90	0.583333	0.0833333	0.3125
	24000	0.5	90	0.770833	0	0.145833
	24000	0.56	90	0.8125	0	0.166667
	24000	0.61	90	0.666667	0	0.145833
	24000	0.67	90	0.5625	0.0208333	0.25
	24000	0.72	90	0.541667	0	0.3125
	24000	0.78	90	0.583333	0	0.291667
	24000	0.84	90	0.5	0.0208333	0.333333
	24000	0.89	90	0.520833	0	0.291667
	24000	0.95	90	0.5	0	0.333333

## Sheet: Figure4C-SFig4C+5C
	Ss	%ON	Lysistime [min]	Fraction Cwins	Fraction Coexistence	Fraction Swins
	1500	0.05	120	0.0208333	0.3125	0.666667
	1500	0.11	120	0.0625	0.354167	0.583333
	1500	0.16	120	0.1875	0.270833	0.541667
	1500	0.22	120	0.25	0.291667	0.458333
	1500	0.28	120	0.229167	0.229167	0.520833
	1500	0.33	120	0.395833	0.208333	0.375
	1500	0.39	120	0.270833	0.1875	0.458333
	1500	0.44	120	0.270833	0.1875	0.541667
	1500	0.5	120	0.291667	0.1875	0.4375
	1500	0.56	120	0.395833	0.208333	0.354167
	1500	0.61	120	0.291667	0.229167	0.4375
	1500	0.67	120	0.270833	0.229167	0.416667
	1500	0.72	120	0.395833	0.0833333	0.458333
	1500	0.78	120	0.333333	0.1875	0.333333
	1500	0.84	120	0.229167	0.0625	0.6875
	1500	0.89	120	0.3125	0.104167	0.541667
	1500	0.95	120	0.1875	0.208333	0.5625
	3000	0.05	120	0.0208333	0.375	0.604167
	3000	0.11	120	0.208333	0.166667	0.583333
	3000	0.16	120	0.416667	0.166667	0.354167
	3000	0.22	120	0.541667	0.0625	0.375
	3000	0.28	120	0.645833	0.0625	0.25
	3000	0.33	120	0.729167	0.125	0.125
	3000	0.39	120	0.666667	0.0208333	0.291667
	3000	0.44	120	0.5625	0.0625	0.291667
	3000	0.5	120	0.583333	0.0833333	0.208333
	3000	0.56	120	0.75	0	0.166667
	3000	0.61	120	0.5	0.0833333	0.354167
	3000	0.67	120	0.75	0.0208333	0.166667
	3000	0.72	120	0.604167	0.0833333	0.270833
	3000	0.78	120	0.479167	0.0416667	0.354167
	3000	0.84	120	0.520833	0.104167	0.270833
	3000	0.89	120	0.583333	0.0416667	0.3125
	3000	0.95	120	0.541667	0.0625	0.270833
	4500	0.05	120	0.125	0.208333	0.666667
	4500	0.11	120	0.395833	0.208333	0.333333
	4500	0.16	120	0.666667	0.145833	0.145833
	4500	0.22	120	0.666667	0.0416667	0.270833
	4500	0.28	120	0.8125	0.0416667	0.0625
	4500	0.33	120	0.791667	0.0208333	0.166667
	4500	0.39	120	0.875	0	0.104167
	4500	0.44	120	0.75	0	0.25
	4500	0.5	120	0.854167	0	0.0625
	4500	0.56	120	0.8125	0	0.145833
	4500	0.61	120	0.729167	0.0833333	0.125
	4500	0.67	120	0.625	0	0.3125
	4500	0.72	120	0.729167	0.0208333	0.208333
	4500	0.78	120	0.5625	0.0416667	0.270833
	4500	0.84	120	0.6875	0	0.208333
	4500	0.89	120	0.8125	0.0208333	0.125
	4500	0.95	120	0.666667	0	0.229167
	6000	0.05	120	0.291667	0.229167	0.479167
	6000	0.11	120	0.5625	0.0625	0.291667
	6000	0.16	120	0.666667	0.0208333	0.229167
	6000	0.22	120	0.854167	0.0208333	0.0625
	6000	0.28	120	0.791667	0	0.125
	6000	0.33	120	0.729167	0.0208333	0.166667
	6000	0.39	120	0.833333	0	0.104167
	6000	0.44	120	0.833333	0	0.125
	6000	0.5	120	0.875	0	0.125
	6000	0.56	120	0.791667	0	0.1875
	6000	0.61	120	0.854167	0	0.125
	6000	0.67	120	0.854167	0	0.104167
	6000	0.72	120	0.854167	0	0.0833333
	6000	0.78	120	0.770833	0	0.0833333
	6000	0.84	120	0.75	0.0416667	0.125
	6000	0.89	120	0.645833	0	0.229167
	6000	0.95	120	0.75	0	0.208333
	7500	0.05	120	0.291667	0.208333	0.479167
	7500	0.11	120	0.604167	0.0416667	0.166667
	7500	0.16	120	0.8125	0.0208333	0.125
	7500	0.22	120	0.708333	0	0.166667
	7500	0.28	120	0.875	0	0.125
	7500	0.33	120	0.833333	0.0208333	0.0833333
	7500	0.39	120	0.875	0.0208333	0.0833333
	7500	0.44	120	0.854167	0.0208333	0.104167
	7500	0.5	120	0.875	0	0.0833333
	7500	0.56	120	0.875	0	0.0833333
	7500	0.61	120	0.791667	0	0.125
	7500	0.67	120	0.854167	0	0.145833
	7500	0.72	120	0.770833	0.0208333	0.145833
	7500	0.78	120	0.875	0	0.0625
	7500	0.84	120	0.729167	0.0208333	0.125
	7500	0.89	120	0.708333	0.0208333	0.145833
	7500	0.95	120	0.6875	0.0208333	0.1875
	9000	0.05	120	0.291667	0.208333	0.416667
	9000	0.11	120	0.791667	0	0.104167
	9000	0.16	120	0.854167	0	0.0625
	9000	0.22	120	0.791667	0.0625	0.125
	9000	0.28	120	0.9375	0	0.0625
	9000	0.33	120	0.854167	0	0.0625
	9000	0.39	120	0.854167	0	0.125
	9000	0.44	120	0.895833	0	0.104167
	9000	0.5	120	0.895833	0.0208333	0.0833333
	9000	0.56	120	0.9375	0	0.0416667
	9000	0.61	120	0.770833	0.0208333	0.145833
	9000	0.67	120	0.916667	0	0.0833333
	9000	0.72	120	0.8125	0	0.145833
	9000	0.78	120	0.770833	0	0.145833
	9000	0.84	120	0.854167	0	0.104167
	9000	0.89	120	0.770833	0	0.166667
	9000	0.95	120	0.729167	0	0.145833
	10500	0.05	120	0.541667	0.125	0.270833
	10500	0.11	120	0.791667	0.0208333	0.0833333
	10500	0.16	120	0.833333	0	0.125
	10500	0.22	120	0.854167	0	0.0833333
	10500	0.28	120	0.895833	0.0208333	0.0625
	10500	0.33	120	0.875	0	0.104167
	10500	0.39	120	0.895833	0	0.0833333
	10500	0.44	120	0.9375	0	0.0208333
	10500	0.5	120	0.875	0.0208333	0.0625
	10500	0.56	120	0.833333	0.0208333	0.104167
	10500	0.61	120	0.8125	0	0.145833
	10500	0.67	120	0.854167	0.0208333	0.104167
	10500	0.72	120	0.854167	0	0.104167
	10500	0.78	120	0.916667	0	0.0625
	10500	0.84	120	0.8125	0	0.125
	10500	0.89	120	0.875	0	0.0833333
	10500	0.95	120	0.75	0.0208333	0.166667
	12000	0.05	120	0.604167	0.104167	0.229167
	12000	0.11	120	0.916667	0	0.0416667
	12000	0.16	120	0.8125	0	0.125
	12000	0.22	120	0.9375	0	0.0416667
	12000	0.28	120	0.979167	0	0
	12000	0.33	120	0.9375	0	0.0625
	12000	0.39	120	0.895833	0	0.0416667
	12000	0.44	120	0.895833	0	0.0625
	12000	0.5	120	0.895833	0	0.0416667
	12000	0.56	120	0.916667	0	0.0625
	12000	0.61	120	0.916667	0	0.0416667
	12000	0.67	120	0.875	0	0.0625
	12000	0.72	120	0.770833	0	0.208333
	12000	0.78	120	0.895833	0	0.0416667
	12000	0.84	120	0.833333	0	0.145833
	12000	0.89	120	0.854167	0	0.104167
	12000	0.95	120	0.791667	0	0.166667
	13500	0.05	120	0.479167	0.0208333	0.333333
	13500	0.11	120	0.770833	0.0208333	0.145833
	13500	0.16	120	0.8125	0	0.0833333
	13500	0.22	120	0.916667	0	0.0416667
	13500	0.28	120	0.916667	0.0208333	0.0625
	13500	0.33	120	0.958333	0	0.0416667
	13500	0.39	120	0.916667	0	0.0416667
	13500	0.44	120	0.9375	0	0.0416667
	13500	0.5	120	0.895833	0	0.0625
	13500	0.56	120	0.979167	0.0208333	0
	13500	0.61	120	0.833333	0	0.104167
	13500	0.67	120	0.916667	0	0.0625
	13500	0.72	120	0.895833	0.0208333	0.0833333
	13500	0.78	120	0.854167	0	0.104167
	13500	0.84	120	0.916667	0	0.0625
	13500	0.89	120	0.875	0	0.104167
	13500	0.95	120	0.75	0	0.208333
	15000	0.05	120	0.625	0.0833333	0.166667
	15000	0.11	120	0.833333	0.0416667	0.0416667
	15000	0.16	120	0.875	0	0.0625
	15000	0.22	120	0.916667	0.0208333	0.0208333
	15000	0.28	120	0.958333	0	0.0416667
	15000	0.33	120	0.875	0	0.0416667
	15000	0.39	120	0.958333	0	0.0416667
	15000	0.44	120	0.9375	0	0.0416667
	15000	0.5	120	0.895833	0	0.0208333
	15000	0.56	120	0.895833	0	0.104167
	15000	0.61	120	0.9375	0	0.0625
	15000	0.67	120	0.895833	0	0.0416667
	15000	0.72	120	0.854167	0.0208333	0.0416667
	15000	0.78	120	0.958333	0	0.0208333
	15000	0.84	120	0.8125	0	0.166667
	15000	0.89	120	0.875	0	0.104167
	15000	0.95	120	0.729167	0	0.1875
	16500	0.05	120	0.666667	0.0208333	0.1875
	16500	0.11	120	0.8125	0	0.145833
	16500	0.16	120	0.854167	0.0208333	0.0833333
	16500	0.22	120	0.979167	0	0
	16500	0.28	120	0.979167	0	0.0208333
	16500	0.33	120	0.9375	0	0.0416667
	16500	0.39	120	0.895833	0	0.0625
	16500	0.44	120	0.9375	0	0.0625
	16500	0.5	120	0.958333	0	0.0416667
	16500	0.56	120	0.9375	0	0.0625
	16500	0.61	120	0.916667	0	0.0833333
	16500	0.67	120	0.895833	0	0.0833333
	16500	0.72	120	0.770833	0.0208333	0.166667
	16500	0.78	120	0.875	0	0.0833333
	16500	0.84	120	0.916667	0	0.0208333
	16500	0.89	120	0.833333	0	0.104167
	16500	0.95	120	0.75	0	0.125
	18000	0.05	120	0.625	0.0625	0.1875
	18000	0.11	120	0.875	0	0.0625
	18000	0.16	120	0.958333	0	0
	18000	0.22	120	0.9375	0	0.0208333
	18000	0.28	120	0.958333	0	0.0416667
	18000	0.33	120	0.916667	0	0.0416667
	18000	0.39	120	0.958333	0	0.0416667
	18000	0.44	120	0.958333	0	0.0208333
	18000	0.5	120	0.9375	0	0.0416667
	18000	0.56	120	0.895833	0	0.0833333
	18000	0.61	120	0.979167	0	0.0208333
	18000	0.67	120	0.895833	0	0.0416667
	18000	0.72	120	0.833333	0	0.125
	18000	0.78	120	0.895833	0	0.104167
	18000	0.84	120	0.854167	0	0.125
	18000	0.89	120	0.895833	0	0.0833333
	18000	0.95	120	0.854167	0	0.104167
	19500	0.05	120	0.770833	0.0208333	0.0833333
	19500	0.11	120	0.916667	0	0.0625
	19500	0.16	120	0.958333	0	0.0208333
	19500	0.22	120	0.979167	0	0.0208333
	19500	0.28	120	0.958333	0.0208333	0.0208333
	19500	0.33	120	0.9375	0	0.0208333
	19500	0.39	120	0.916667	0	0.0208333
	19500	0.44	120	0.958333	0	0.0208333
	19500	0.5	120	0.916667	0	0.0833333
	19500	0.56	120	0.9375	0	0.0416667
	19500	0.61	120	0.9375	0	0.0416667
	19500	0.67	120	0.916667	0	0.0208333
	19500	0.72	120	0.958333	0	0.0416667
	19500	0.78	120	0.916667	0	0.0833333
	19500	0.84	120	0.833333	0	0.125
	19500	0.89	120	0.791667	0	0.166667
	19500	0.95	120	0.791667	0	0.125
	21000	0.05	120	0.6875	0.0208333	0.208333
	21000	0.11	120	0.916667	0	0.0416667
	21000	0.16	120	0.979167	0	0.0208333
	21000	0.22	120	0.9375	0	0.0208333
	21000	0.28	120	0.979167	0	0.0208333
	21000	0.33	120	0.895833	0	0.104167
	21000	0.39	120	0.9375	0	0.0625
	21000	0.44	120	0.979167	0	0
	21000	0.5	120	1	0	0
	21000	0.56	120	0.895833	0	0.0625
	21000	0.61	120	0.958333	0	0.0208333
	21000	0.67	120	0.958333	0	0.0416667
	21000	0.72	120	0.875	0	0.0625
	21000	0.78	120	0.854167	0	0.104167
	21000	0.84	120	0.833333	0	0.145833
	21000	0.89	120	0.8125	0	0.125
	21000	0.95	120	0.791667	0	0.166667
	22500	0.05	120	0.791667	0.0208333	0.104167
	22500	0.11	120	0.958333	0	0
	22500	0.16	120	0.958333	0	0.0208333
	22500	0.22	120	0.979167	0	0
	22500	0.28	120	0.958333	0	0.0416667
	22500	0.33	120	0.958333	0	0.0416667
	22500	0.39	120	0.958333	0	0.0208333
	22500	0.44	120	0.9375	0	0.0416667
	22500	0.5	120	0.9375	0	0.0208333
	22500	0.56	120	0.958333	0	0.0416667
	22500	0.61	120	0.9375	0	0.0625
	22500	0.67	120	0.9375	0	0.0625
	22500	0.72	120	0.916667	0	0.0625
	22500	0.78	120	0.916667	0	0.0625
	22500	0.84	120	0.854167	0	0.104167
	22500	0.89	120	0.875	0	0.104167
	22500	0.95	120	0.854167	0	0.0833333
	24000	0.05	120	0.708333	0.0625	0.1875
	24000	0.11	120	0.958333	0	0.0208333
	24000	0.16	120	0.916667	0	0.0625
	24000	0.22	120	0.9375	0	0.0416667
	24000	0.28	120	1	0	0
	24000	0.33	120	0.958333	0	0.0208333
	24000	0.39	120	0.916667	0	0.0416667
	24000	0.44	120	0.958333	0	0.0416667
	24000	0.5	120	0.916667	0	0.0833333
	24000	0.56	120	0.958333	0	0.0416667
	24000	0.61	120	0.958333	0	0.0416667
	24000	0.67	120	0.895833	0	0.104167
	24000	0.72	120	0.875	0	0.104167
	24000	0.78	120	0.958333	0	0.0416667
	24000	0.84	120	0.854167	0	0.0833333
	24000	0.89	120	0.875	0	0.104167
	24000	0.95	120	0.854167	0	0.104167

## Sheet: Figure4D-SFig4D+5D
	Ss	%ON	Lysistime [min]	Fraction Cwins	Fraction Coexistence	Fraction Swins
	1500	0.05	149	0	0	1
	1500	0.11	149	0	0.0208333	0.979167
	1500	0.16	149	0	0.0833333	0.916667
	1500	0.22	149	0	0.0833333	0.916667
	1500	0.28	149	0	0.145833	0.854167
	1500	0.33	149	0	0.125	0.875
	1500	0.39	149	0	0.0416667	0.958333
	1500	0.44	149	0	0.104167	0.895833
	1500	0.5	149	0	0.166667	0.833333
	1500	0.56	149	0	0.0416667	0.958333
	1500	0.61	149	0	0.125	0.875
	1500	0.67	149	0	0.0833333	0.916667
	1500	0.72	149	0	0.104167	0.895833
	1500	0.78	149	0	0.0208333	0.979167
	1500	0.84	149	0	0.0208333	0.979167
	1500	0.89	149	0	0.0625	0.9375
	1500	0.95	149	0	0.145833	0.854167
	3000	0.05	149	0	0.0416667	0.958333
	3000	0.11	149	0	0.125	0.875
	3000	0.16	149	0	0.125	0.875
	3000	0.22	149	0	0.145833	0.854167
	3000	0.28	149	0	0.1875	0.8125
	3000	0.33	149	0	0.208333	0.791667
	3000	0.39	149	0	0.145833	0.854167
	3000	0.44	149	0	0.125	0.875
	3000	0.5	149	0.0208333	0.166667	0.8125
	3000	0.56	149	0	0.1875	0.791667
	3000	0.61	149	0	0.166667	0.833333
	3000	0.67	149	0	0.270833	0.729167
	3000	0.72	149	0	0.25	0.75
	3000	0.78	149	0	0.229167	0.770833
	3000	0.84	149	0.0208333	0.25	0.729167
	3000	0.89	149	0	0.166667	0.833333
	3000	0.95	149	0	0.104167	0.895833
	4500	0.05	149	0	0.145833	0.854167
	4500	0.11	149	0	0.291667	0.708333
	4500	0.16	149	0	0.25	0.75
	4500	0.22	149	0	0.208333	0.791667
	4500	0.28	149	0	0.125	0.875
	4500	0.33	149	0	0.25	0.75
	4500	0.39	149	0.0416667	0.125	0.833333
	4500	0.44	149	0.0416667	0.291667	0.666667
	4500	0.5	149	0	0.145833	0.854167
	4500	0.56	149	0.0833333	0.270833	0.645833
	4500	0.61	149	0.0208333	0.3125	0.666667
	4500	0.67	149	0	0.270833	0.729167
	4500	0.72	149	0.0416667	0.145833	0.8125
	4500	0.78	149	0	0.291667	0.6875
	4500	0.84	149	0.0208333	0.229167	0.75
	4500	0.89	149	0	0.125	0.875
	4500	0.95	149	0.0416667	0.270833	0.6875
	6000	0.05	149	0	0.0625	0.9375
	6000	0.11	149	0	0.208333	0.791667
	6000	0.16	149	0	0.125	0.875
	6000	0.22	149	0	0.270833	0.708333
	6000	0.28	149	0.0208333	0.270833	0.708333
	6000	0.33	149	0.0208333	0.333333	0.645833
	6000	0.39	149	0.0208333	0.25	0.729167
	6000	0.44	149	0.0833333	0.270833	0.645833
	6000	0.5	149	0.0208333	0.333333	0.645833
	6000	0.56	149	0.0208333	0.229167	0.729167
	6000	0.61	149	0.0833333	0.208333	0.708333
	6000	0.67	149	0.0416667	0.270833	0.645833
	6000	0.72	149	0.0625	0.270833	0.666667
	6000	0.78	149	0	0.291667	0.6875
	6000	0.84	149	0.0416667	0.1875	0.770833
	6000	0.89	149	0.0416667	0.229167	0.708333
	6000	0.95	149	0.0416667	0.125	0.791667
	7500	0.05	149	0	0.0625	0.9375
	7500	0.11	149	0	0.1875	0.8125
	7500	0.16	149	0	0.229167	0.770833
	7500	0.22	149	0.0208333	0.3125	0.666667
	7500	0.28	149	0.0208333	0.291667	0.6875
	7500	0.33	149	0.0416667	0.270833	0.6875
	7500	0.39	149	0.0833333	0.333333	0.583333
	7500	0.44	149	0.145833	0.270833	0.5625
	7500	0.5	149	0.104167	0.166667	0.729167
	7500	0.56	149	0.125	0.3125	0.541667
	7500	0.61	149	0.0833333	0.291667	0.604167
	7500	0.67	149	0.104167	0.145833	0.75
	7500	0.72	149	0.145833	0.1875	0.666667
	7500	0.78	149	0.125	0.270833	0.604167
	7500	0.84	149	0.0625	0.208333	0.729167
	7500	0.89	149	0.0833333	0.125	0.770833
	7500	0.95	149	0.104167	0.0833333	0.791667
	9000	0.05	149	0	0.125	0.875
	9000	0.11	149	0	0.125	0.875
	9000	0.16	149	0.0416667	0.166667	0.791667
	9000	0.22	149	0	0.354167	0.625
	9000	0.28	149	0.0208333	0.1875	0.770833
	9000	0.33	149	0.0625	0.229167	0.6875
	9000	0.39	149	0.0833333	0.229167	0.6875
	9000	0.44	149	0.0833333	0.208333	0.666667
	9000	0.5	149	0.0833333	0.229167	0.625
	9000	0.56	149	0.104167	0.25	0.625
	9000	0.61	149	0.0833333	0.375	0.5
	9000	0.67	149	0.145833	0.208333	0.604167
	9000	0.72	149	0.125	0.104167	0.729167
	9000	0.78	149	0.145833	0.166667	0.6875
	9000	0.84	149	0.125	0.145833	0.666667
	9000	0.89	149	0.0833333	0.208333	0.666667
	9000	0.95	149	0.125	0.229167	0.645833
	10500	0.05	149	0	0.145833	0.854167
	10500	0.11	149	0.0208333	0.375	0.604167
	10500	0.16	149	0.0208333	0.229167	0.729167
	10500	0.22	149	0.0625	0.3125	0.625
	10500	0.28	149	0.104167	0.25	0.604167
	10500	0.33	149	0.166667	0.208333	0.604167
	10500	0.39	149	0.104167	0.291667	0.5625
	10500	0.44	149	0.104167	0.333333	0.541667
	10500	0.5	149	0.1875	0.229167	0.541667
	10500	0.56	149	0.0833333	0.25	0.583333
	10500	0.61	149	0.291667	0.104167	0.5
	10500	0.67	149	0.25	0.1875	0.541667
	10500	0.72	149	0.229167	0.166667	0.520833
	10500	0.78	149	0.166667	0.25	0.520833
	10500	0.84	149	0.125	0.166667	0.625
	10500	0.89	149	0.208333	0.145833	0.604167
	10500	0.95	149	0.208333	0.3125	0.416667
	12000	0.05	149	0	0.104167	0.895833
	12000	0.11	149	0.0208333	0.354167	0.625
	12000	0.16	149	0.0625	0.270833	0.666667
	12000	0.22	149	0.0625	0.291667	0.645833
	12000	0.28	149	0.229167	0.125	0.604167
	12000	0.33	149	0.208333	0.208333	0.541667
	12000	0.39	149	0.229167	0.166667	0.583333
	12000	0.44	149	0.208333	0.229167	0.5
	12000	0.5	149	0.291667	0.1875	0.479167
	12000	0.56	149	0.208333	0.145833	0.5625
	12000	0.61	149	0.25	0.3125	0.395833
	12000	0.67	149	0.354167	0.0625	0.541667
	12000	0.72	149	0.166667	0.1875	0.5625
	12000	0.78	149	0.25	0.1875	0.520833
	12000	0.84	149	0.25	0.166667	0.520833
	12000	0.89	149	0.270833	0.125	0.520833
	12000	0.95	149	0.208333	0.229167	0.520833
	13500	0.05	149	0	0.1875	0.8125
	13500	0.11	149	0.0416667	0.354167	0.604167
	13500	0.16	149	0.104167	0.1875	0.6875
	13500	0.22	149	0.0625	0.291667	0.645833
	13500	0.28	149	0.208333	0.25	0.520833
	13500	0.33	149	0.166667	0.25	0.5
	13500	0.39	149	0.229167	0.208333	0.479167
	13500	0.44	149	0.208333	0.145833	0.625
	13500	0.5	149	0.3125	0.145833	0.479167
	13500	0.56	149	0.1875	0.3125	0.458333
	13500	0.61	149	0.1875	0.375	0.395833
	13500	0.67	149	0.375	0.145833	0.458333
	13500	0.72	149	0.1875	0.166667	0.541667
	13500	0.78	149	0.25	0.145833	0.541667
	13500	0.84	149	0.3125	0.0833333	0.5
	13500	0.89	149	0.270833	0.125	0.479167
	13500	0.95	149	0.1875	0.104167	0.583333
	15000	0.05	149	0	0.1875	0.791667
	15000	0.11	149	0.0208333	0.25	0.729167
	15000	0.16	149	0.125	0.291667	0.583333
	15000	0.22	149	0.145833	0.229167	0.5625
	15000	0.28	149	0.166667	0.145833	0.583333
	15000	0.33	149	0.3125	0.166667	0.479167
	15000	0.39	149	0.270833	0.166667	0.5
	15000	0.44	149	0.333333	0.145833	0.479167
	15000	0.5	149	0.25	0.104167	0.5625
	15000	0.56	149	0.3125	0.145833	0.5
	15000	0.61	149	0.270833	0.1875	0.458333
	15000	0.67	149	0.333333	0.1875	0.3125
	15000	0.72	149	0.1875	0.0833333	0.645833
	15000	0.78	149	0.395833	0.0416667	0.479167
	15000	0.84	149	0.25	0.125	0.520833
	15000	0.89	149	0.354167	0.0833333	0.5
	15000	0.95	149	0.354167	0.0833333	0.458333
	16500	0.05	149	0	0.1875	0.8125
	16500	0.11	149	0.0625	0.104167	0.8125
	16500	0.16	149	0.25	0.104167	0.645833
	16500	0.22	149	0.125	0.354167	0.416667
	16500	0.28	149	0.375	0.145833	0.416667
	16500	0.33	149	0.208333	0.166667	0.583333
	16500	0.39	149	0.25	0.104167	0.458333
	16500	0.44	149	0.333333	0.166667	0.5
	16500	0.5	149	0.333333	0.145833	0.416667
	16500	0.56	149	0.458333	0.125	0.395833
	16500	0.61	149	0.354167	0.0416667	0.458333
	16500	0.67	149	0.1875	0.166667	0.541667
	16500	0.72	149	0.25	0.0625	0.5
	16500	0.78	149	0.354167	0.0833333	0.520833
	16500	0.84	149	0.291667	0.125	0.5
	16500	0.89	149	0.3125	0.0625	0.5625
	16500	0.95	149	0.375	0.0625	0.479167
	18000	0.05	149	0.0208333	0.3125	0.666667
	18000	0.11	149	0.0833333	0.145833	0.770833
	18000	0.16	149	0.125	0.229167	0.583333
	18000	0.22	149	0.1875	0.229167	0.541667
	18000	0.28	149	0.3125	0.166667	0.458333
	18000	0.33	149	0.395833	0.208333	0.375
	18000	0.39	149	0.375	0.166667	0.416667
	18000	0.44	149	0.4375	0.166667	0.3125
	18000	0.5	149	0.395833	0.125	0.354167
	18000	0.56	149	0.270833	0.145833	0.5
	18000	0.61	149	0.354167	0.166667	0.4375
	18000	0.67	149	0.5	0.0625	0.375
	18000	0.72	149	0.375	0.0833333	0.4375
	18000	0.78	149	0.395833	0.0416667	0.375
	18000	0.84	149	0.416667	0.0625	0.479167
	18000	0.89	149	0.479167	0.0833333	0.291667
	18000	0.95	149	0.416667	0.0833333	0.354167
	19500	0.05	149	0.0208333	0.125	0.854167
	19500	0.11	149	0.145833	0.229167	0.625
	19500	0.16	149	0.104167	0.166667	0.666667
	19500	0.22	149	0.270833	0.229167	0.479167
	19500	0.28	149	0.375	0.125	0.4375
	19500	0.33	149	0.291667	0.104167	0.4375
	19500	0.39	149	0.4375	0.104167	0.416667
	19500	0.44	149	0.291667	0.125	0.4375
	19500	0.5	149	0.3125	0.0625	0.5625
	19500	0.56	149	0.354167	0.125	0.354167
	19500	0.61	149	0.625	0.0208333	0.25
	19500	0.67	149	0.4375	0.145833	0.333333
	19500	0.72	149	0.395833	0.0416667	0.479167
	19500	0.78	149	0.270833	0.0208333	0.479167
	19500	0.84	149	0.270833	0.0625	0.479167
	19500	0.89	149	0.375	0.0833333	0.416667
	19500	0.95	149	0.375	0.0625	0.4375
	21000	0.05	149	0.0208333	0.1875	0.791667
	21000	0.11	149	0.0625	0.3125	0.604167
	21000	0.16	149	0.125	0.229167	0.583333
	21000	0.22	149	0.354167	0.125	0.5
	21000	0.28	149	0.354167	0.145833	0.395833
	21000	0.33	149	0.458333	0.0833333	0.333333
	21000	0.39	149	0.541667	0.0625	0.354167
	21000	0.44	149	0.5	0.0416667	0.3125
	21000	0.5	149	0.541667	0.0833333	0.25
	21000	0.56	149	0.4375	0.1875	0.3125
	21000	0.61	149	0.520833	0.0625	0.3125
	21000	0.67	149	0.583333	0.0416667	0.3125
	21000	0.72	149	0.416667	0.0625	0.375
	21000	0.78	149	0.416667	0.0833333	0.333333
	21000	0.84	149	0.5625	0.0416667	0.354167
	21000	0.89	149	0.416667	0.0208333	0.479167
	21000	0.95	149	0.520833	0.0833333	0.3125
	22500	0.05	149	0.0208333	0.229167	0.708333
	22500	0.11	149	0.145833	0.166667	0.666667
	22500	0.16	149	0.166667	0.208333	0.604167
	22500	0.22	149	0.229167	0.1875	0.416667
	22500	0.28	149	0.229167	0.1875	0.4375
	22500	0.33	149	0.541667	0.0625	0.3125
	22500	0.39	149	0.583333	0.0416667	0.291667
	22500	0.44	149	0.541667	0.0416667	0.270833
	22500	0.5	149	0.4375	0.0625	0.395833
	22500	0.56	149	0.666667	0.0416667	0.166667
	22500	0.61	149	0.354167	0.0625	0.416667
	22500	0.67	149	0.479167	0.0833333	0.3125
	22500	0.72	149	0.520833	0.0416667	0.291667
	22500	0.78	149	0.4375	0.104167	0.3125
	22500	0.84	149	0.479167	0	0.375
	22500	0.89	149	0.4375	0.0208333	0.416667
	22500	0.95	149	0.375	0.0416667	0.375
	24000	0.05	149	0.0416667	0.1875	0.770833
	24000	0.11	149	0.145833	0.3125	0.541667
	24000	0.16	149	0.270833	0.166667	0.520833
	24000	0.22	149	0.354167	0.145833	0.416667
	24000	0.28	149	0.479167	0.104167	0.395833
	24000	0.33	149	0.458333	0.104167	0.3125
	24000	0.39	149	0.541667	0.0416667	0.3125
	24000	0.44	149	0.416667	0.104167	0.354167
	24000	0.5	149	0.5625	0.104167	0.208333
	24000	0.56	149	0.625	0	0.25
	24000	0.61	149	0.458333	0.0833333	0.333333
	24000	0.67	149	0.5	0.0416667	0.375
	24000	0.72	149	0.479167	0.0625	0.333333
	24000	0.78	149	0.458333	0.0416667	0.333333
	24000	0.84	149	0.541667	0.104167	0.25
	24000	0.89	149	0.541667	0	0.3125
	24000	0.95	149	0.5	0.0416667	0.3125

## Sheet: Figure4E-SFig4E+5E
	Ss	%ON	Lysistime [min]	Fraction Cwins	Fraction Coexistence	Fraction Swins
	1500	0.05	1250	0	0.1875	0.8125
	1500	0.11	1250	0	0.125	0.875
	1500	0.16	1250	0	0.208333	0.791667
	1500	0.22	1250	0	0.208333	0.791667
	1500	0.28	1250	0	0.229167	0.770833
	1500	0.33	1250	0	0.145833	0.854167
	1500	0.39	1250	0	0.125	0.875
	1500	0.44	1250	0	0.25	0.75
	1500	0.5	1250	0	0.1875	0.8125
	1500	0.56	1250	0	0.104167	0.895833
	1500	0.61	1250	0	0.1875	0.8125
	1500	0.67	1250	0	0.145833	0.854167
	1500	0.72	1250	0	0.145833	0.854167
	1500	0.78	1250	0	0.208333	0.791667
	1500	0.84	1250	0	0.145833	0.854167
	1500	0.89	1250	0	0.0833333	0.916667
	1500	0.95	1250	0	0.104167	0.895833
	1500	0.05	588	0	0.208333	0.791667
	1500	0.11	588	0	0.270833	0.729167
	1500	0.16	588	0	0.3125	0.6875
	1500	0.22	588	0	0.1875	0.8125
	1500	0.28	588	0	0.229167	0.770833
	1500	0.33	588	0	0.3125	0.6875
	1500	0.39	588	0	0.25	0.75
	1500	0.44	588	0	0.125	0.875
	1500	0.5	588	0	0.229167	0.770833
	1500	0.56	588	0	0.1875	0.8125
	1500	0.61	588	0	0.166667	0.833333
	1500	0.67	588	0	0.208333	0.791667
	1500	0.72	588	0	0.125	0.875
	1500	0.78	588	0	0.145833	0.854167
	1500	0.84	588	0	0.125	0.875
	1500	0.89	588	0	0.145833	0.854167
	1500	0.95	588	0	0.125	0.875
	1500	0.05	400	0	0.229167	0.770833
	1500	0.11	400	0	0.270833	0.729167
	1500	0.16	400	0	0.333333	0.666667
	1500	0.22	400	0.0208333	0.25	0.729167
	1500	0.28	400	0	0.208333	0.791667
	1500	0.33	400	0	0.291667	0.708333
	1500	0.39	400	0	0.1875	0.8125
	1500	0.44	400	0	0.166667	0.833333
	1500	0.5	400	0	0.25	0.75
	1500	0.56	400	0.0416667	0.354167	0.604167
	1500	0.61	400	0	0.1875	0.8125
	1500	0.67	400	0	0.166667	0.833333
	1500	0.72	400	0.0208333	0.1875	0.791667
	1500	0.78	400	0	0.166667	0.833333
	1500	0.84	400	0.0208333	0.1875	0.791667
	1500	0.89	400	0	0.229167	0.770833
	1500	0.95	400	0	0.145833	0.854167
	1500	0.05	303	0	0.291667	0.708333
	1500	0.11	303	0	0.416667	0.583333
	1500	0.16	303	0	0.166667	0.833333
	1500	0.22	303	0	0.270833	0.729167
	1500	0.28	303	0.0208333	0.354167	0.625
	1500	0.33	303	0	0.145833	0.854167
	1500	0.39	303	0.0208333	0.25	0.729167
	1500	0.44	303	0.0208333	0.25	0.729167
	1500	0.5	303	0	0.333333	0.666667
	1500	0.56	303	0	0.270833	0.729167
	1500	0.61	303	0.0208333	0.354167	0.625
	1500	0.67	303	0	0.291667	0.708333
	1500	0.72	303	0.0208333	0.229167	0.75
	1500	0.78	303	0	0.229167	0.770833
	1500	0.84	303	0.0625	0.1875	0.75
	1500	0.89	303	0	0.1875	0.8125
	1500	0.95	303	0	0.166667	0.833333
	1500	0.05	238	0	0.1875	0.8125
	1500	0.11	238	0	0.291667	0.708333
	1500	0.16	238	0	0.291667	0.708333
	1500	0.22	238	0	0.333333	0.666667
	1500	0.28	238	0	0.1875	0.8125
	1500	0.33	238	0	0.208333	0.791667
	1500	0.39	238	0.0416667	0.354167	0.604167
	1500	0.44	238	0.0416667	0.270833	0.6875
	1500	0.5	238	0	0.229167	0.770833
	1500	0.56	238	0.0208333	0.25	0.729167
	1500	0.61	238	0.0208333	0.270833	0.708333
	1500	0.67	238	0.0208333	0.4375	0.541667
	1500	0.72	238	0.0208333	0.270833	0.6875
	1500	0.78	238	0.0625	0.416667	0.520833
	1500	0.84	238	0	0.291667	0.708333
	1500	0.89	238	0.0416667	0.25	0.708333
	1500	0.95	238	0	0.145833	0.854167
	1500	0.05	200	0	0.354167	0.645833
	1500	0.11	200	0	0.208333	0.791667
	1500	0.16	200	0	0.333333	0.666667
	1500	0.22	200	0	0.3125	0.6875
	1500	0.28	200	0.0625	0.229167	0.708333
	1500	0.33	200	0	0.291667	0.708333
	1500	0.39	200	0.0208333	0.270833	0.708333
	1500	0.44	200	0	0.3125	0.6875
	1500	0.5	200	0	0.3125	0.6875
	1500	0.56	200	0.0833333	0.270833	0.645833
	1500	0.61	200	0.0416667	0.229167	0.729167
	1500	0.67	200	0.0416667	0.25	0.708333
	1500	0.72	200	0.0416667	0.333333	0.625
	1500	0.78	200	0.0416667	0.1875	0.770833
	1500	0.84	200	0.0208333	0.25	0.729167
	1500	0.89	200	0.0416667	0.3125	0.645833
	1500	0.95	200	0.0625	0.208333	0.729167
	1500	0.05	172	0	0.354167	0.645833
	1500	0.11	172	0	0.270833	0.729167
	1500	0.16	172	0.0208333	0.333333	0.645833
	1500	0.22	172	0.0416667	0.3125	0.645833
	1500	0.28	172	0.0416667	0.270833	0.6875
	1500	0.33	172	0	0.3125	0.6875
	1500	0.39	172	0.0416667	0.458333	0.5
	1500	0.44	172	0	0.270833	0.729167
	1500	0.5	172	0.145833	0.229167	0.625
	1500	0.56	172	0.0208333	0.25	0.729167
	1500	0.61	172	0.125	0.291667	0.583333
	1500	0.67	172	0.0833333	0.25	0.666667
	1500	0.72	172	0.0833333	0.229167	0.6875
	1500	0.78	172	0.0416667	0.270833	0.6875
	1500	0.84	172	0.0833333	0.208333	0.708333
	1500	0.89	172	0.0208333	0.208333	0.770833
	1500	0.95	172	0.0208333	0.25	0.6875
	1500	0.05	149	0	0.270833	0.729167
	1500	0.11	149	0	0.4375	0.5625
	1500	0.16	149	0.0208333	0.3125	0.666667
	1500	0.22	149	0.0208333	0.270833	0.708333
	1500	0.28	149	0.0625	0.395833	0.541667
	1500	0.33	149	0.0416667	0.458333	0.5
	1500	0.39	149	0.0833333	0.354167	0.5625
	1500	0.44	149	0	0.395833	0.604167
	1500	0.5	149	0.0833333	0.25	0.666667
	1500	0.56	149	0.0625	0.166667	0.75
	1500	0.61	149	0.104167	0.25	0.645833
	1500	0.67	149	0.104167	0.229167	0.666667
	1500	0.72	149	0.104167	0.333333	0.541667
	1500	0.78	149	0.0625	0.270833	0.645833
	1500	0.84	149	0.0208333	0.229167	0.729167
	1500	0.89	149	0.125	0.1875	0.666667
	1500	0.95	149	0.0625	0.3125	0.625
	1500	0.05	133	0	0.229167	0.770833
	1500	0.11	133	0.0208333	0.229167	0.75
	1500	0.16	133	0.0416667	0.270833	0.6875
	1500	0.22	133	0.0416667	0.25	0.708333
	1500	0.28	133	0.0208333	0.354167	0.625
	1500	0.33	133	0.0833333	0.479167	0.4375
	1500	0.39	133	0.125	0.270833	0.604167
	1500	0.44	133	0.0625	0.291667	0.604167
	1500	0.5	133	0.0625	0.25	0.666667
	1500	0.56	133	0.0416667	0.291667	0.645833
	1500	0.61	133	0.0416667	0.354167	0.604167
	1500	0.67	133	0.104167	0.354167	0.541667
	1500	0.72	133	0.104167	0.333333	0.5625
	1500	0.78	133	0.0208333	0.229167	0.75
	1500	0.84	133	0.125	0.270833	0.583333
	1500	0.89	133	0.0416667	0.208333	0.75
	1500	0.95	133	0.145833	0.229167	0.625
	1500	0.05	120	0	0.25	0.75
	1500	0.11	120	0.0208333	0.3125	0.666667
	1500	0.16	120	0.0625	0.291667	0.645833
	1500	0.22	120	0.0208333	0.375	0.604167
	1500	0.28	120	0.125	0.333333	0.541667
	1500	0.33	120	0.0833333	0.416667	0.479167
	1500	0.39	120	0.0833333	0.125	0.770833
	1500	0.44	120	0.0625	0.270833	0.666667
	1500	0.5	120	0.104167	0.416667	0.4375
	1500	0.56	120	0.208333	0.270833	0.520833
	1500	0.61	120	0.104167	0.270833	0.625
	1500	0.67	120	0.104167	0.229167	0.645833
	1500	0.72	120	0.125	0.166667	0.6875
	1500	0.78	120	0.104167	0.375	0.520833
	1500	0.84	120	0.0833333	0.229167	0.6875
	1500	0.89	120	0.0833333	0.166667	0.75
	1500	0.95	120	0.1875	0.145833	0.625
	1500	0.05	109	0	0.3125	0.6875
	1500	0.11	109	0	0.375	0.625
	1500	0.16	109	0.0208333	0.375	0.604167
	1500	0.22	109	0.0833333	0.3125	0.604167
	1500	0.28	109	0.104167	0.395833	0.5
	1500	0.33	109	0.0833333	0.3125	0.583333
	1500	0.39	109	0.166667	0.3125	0.520833
	1500	0.44	109	0.1875	0.333333	0.479167
	1500	0.5	109	0.125	0.270833	0.5625
	1500	0.56	109	0.145833	0.3125	0.541667
	1500	0.61	109	0.104167	0.3125	0.5625
	1500	0.67	109	0.208333	0.1875	0.5625
	1500	0.72	109	0.125	0.270833	0.604167
	1500	0.78	109	0.125	0.229167	0.645833
	1500	0.84	109	0.0833333	0.25	0.666667
	1500	0.89	109	0.125	0.208333	0.604167
	1500	0.95	109	0.0208333	0.333333	0.625
	1500	0.05	100	0	0.333333	0.666667
	1500	0.11	100	0	0.4375	0.5625
	1500	0.16	100	0.0416667	0.354167	0.583333
	1500	0.22	100	0.0833333	0.3125	0.583333
	1500	0.28	100	0.145833	0.291667	0.5625
	1500	0.33	100	0.125	0.3125	0.5625
	1500	0.39	100	0.208333	0.229167	0.5
	1500	0.44	100	0.1875	0.270833	0.541667
	1500	0.5	100	0.166667	0.333333	0.479167
	1500	0.56	100	0.125	0.229167	0.604167
	1500	0.61	100	0.104167	0.208333	0.645833
	1500	0.67	100	0.145833	0.270833	0.583333
	1500	0.72	100	0.104167	0.333333	0.541667
	1500	0.78	100	0.0833333	0.208333	0.625
	1500	0.84	100	0.104167	0.1875	0.645833
	1500	0.89	100	0.0833333	0.229167	0.583333
	1500	0.95	100	0.1875	0.3125	0.5
	1500	0.05	93	0	0.270833	0.729167
	1500	0.11	93	0.0208333	0.354167	0.625
	1500	0.16	93	0.0625	0.333333	0.604167
	1500	0.22	93	0.0416667	0.270833	0.6875
	1500	0.28	93	0.0625	0.270833	0.666667
	1500	0.33	93	0.145833	0.354167	0.5
	1500	0.39	93	0.3125	0.166667	0.5
	1500	0.44	93	0.229167	0.145833	0.5625
	1500	0.5	93	0.104167	0.3125	0.520833
	1500	0.56	93	0.208333	0.166667	0.604167
	1500	0.61	93	0.125	0.208333	0.645833
	1500	0.67	93	0.145833	0.1875	0.645833
	1500	0.72	93	0.125	0.25	0.5625
	1500	0.78	93	0.229167	0.1875	0.520833
	1500	0.84	93	0.166667	0.104167	0.6875
	1500	0.89	93	0.145833	0.291667	0.520833
	1500	0.95	93	0.104167	0.208333	0.666667
	1500	0.05	85	0	0.291667	0.708333
	1500	0.11	85	0.0208333	0.4375	0.541667
	1500	0.16	85	0.0625	0.291667	0.645833
	1500	0.22	85	0.1875	0.229167	0.583333
	1500	0.28	85	0.104167	0.333333	0.5625
	1500	0.33	85	0.291667	0.25	0.416667
	1500	0.39	85	0.166667	0.333333	0.458333
	1500	0.44	85	0.166667	0.229167	0.5625
	1500	0.5	85	0.291667	0.354167	0.333333
	1500	0.56	85	0.270833	0.270833	0.458333
	1500	0.61	85	0.229167	0.291667	0.4375
	1500	0.67	85	0.1875	0.270833	0.479167
	1500	0.72	85	0.0833333	0.3125	0.583333
	1500	0.78	85	0.333333	0.145833	0.458333
	1500	0.84	85	0.104167	0.229167	0.604167
	1500	0.89	85	0.229167	0.125	0.5625
	1500	0.95	85	0.0625	0.166667	0.708333
	1500	0.05	80	0	0.25	0.75
	1500	0.11	80	0.0208333	0.291667	0.6875
	1500	0.16	80	0.145833	0.375	0.479167
	1500	0.22	80	0.1875	0.3125	0.5
	1500	0.28	80	0.104167	0.354167	0.541667
	1500	0.33	80	0.145833	0.25	0.5625
	1500	0.39	80	0.395833	0.104167	0.479167
	1500	0.44	80	0.208333	0.270833	0.5
	1500	0.5	80	0.208333	0.1875	0.541667
	1500	0.56	80	0.270833	0.1875	0.520833
	1500	0.61	80	0.291667	0.229167	0.479167
	1500	0.67	80	0.354167	0.25	0.375
	1500	0.72	80	0.125	0.1875	0.645833
	1500	0.78	80	0.229167	0.145833	0.604167
	1500	0.84	80	0.145833	0.1875	0.645833
	1500	0.89	80	0.1875	0.145833	0.645833
	1500	0.95	80	0.229167	0.1875	0.5625
	1500	0.05	75	0.0416667	0.3125	0.645833
	1500	0.11	75	0.0416667	0.3125	0.645833
	1500	0.16	75	0.208333	0.25	0.541667
	1500	0.22	75	0.145833	0.354167	0.5
	1500	0.28	75	0.1875	0.270833	0.541667
	1500	0.33	75	0.166667	0.208333	0.604167
	1500	0.39	75	0.291667	0.208333	0.479167
	1500	0.44	75	0.25	0.270833	0.458333
	1500	0.5	75	0.166667	0.208333	0.583333
	1500	0.56	75	0.208333	0.166667	0.604167
	1500	0.61	75	0.270833	0.208333	0.5
	1500	0.67	75	0.3125	0.25	0.375
	1500	0.72	75	0.208333	0.1875	0.5
	1500	0.78	75	0.125	0.25	0.5625
	1500	0.84	75	0.291667	0.208333	0.416667
	1500	0.89	75	0.1875	0.25	0.520833
	1500	0.95	75	0.1875	0.229167	0.520833
	1500	0.05	70	0.0625	0.229167	0.708333
	1500	0.11	70	0.0625	0.395833	0.541667
	1500	0.16	70	0.0833333	0.416667	0.5
	1500	0.22	70	0.208333	0.25	0.5
	1500	0.28	70	0.1875	0.3125	0.5
	1500	0.33	70	0.229167	0.270833	0.4375
	1500	0.39	70	0.354167	0.208333	0.395833
	1500	0.44	70	0.333333	0.1875	0.458333
	1500	0.5	70	0.229167	0.270833	0.354167
	1500	0.56	70	0.25	0.166667	0.458333
	1500	0.61	70	0.395833	0.229167	0.3125
	1500	0.67	70	0.229167	0.270833	0.4375
	1500	0.72	70	0.3125	0.166667	0.479167
	1500	0.78	70	0.208333	0.270833	0.479167
	1500	0.84	70	0.1875	0.229167	0.541667
	1500	0.89	70	0.333333	0.166667	0.5
	1500	0.95	70	0.270833	0.0833333	0.604167
	1500	0.05	67	0.0208333	0.25	0.729167
	1500	0.11	67	0.0416667	0.270833	0.666667
	1500	0.16	67	0.125	0.291667	0.583333
	1500	0.22	67	0.229167	0.270833	0.479167
	1500	0.28	67	0.145833	0.166667	0.666667
	1500	0.33	67	0.270833	0.270833	0.416667
	1500	0.39	67	0.354167	0.1875	0.416667
	1500	0.44	67	0.333333	0.166667	0.5
	1500	0.5	67	0.416667	0.104167	0.375
	1500	0.56	67	0.5	0.125	0.375
	1500	0.61	67	0.270833	0.208333	0.479167
	1500	0.67	67	0.395833	0.166667	0.416667
	1500	0.72	67	0.375	0.0625	0.520833
	1500	0.78	67	0.291667	0.1875	0.4375
	1500	0.84	67	0.291667	0.208333	0.458333
	1500	0.89	67	0.166667	0.166667	0.625
	1500	0.95	67	0.145833	0.270833	0.5625
	1500	0.05	63	0.0625	0.229167	0.708333
	1500	0.11	63	0.104167	0.3125	0.583333
	1500	0.16	63	0.166667	0.229167	0.583333
	1500	0.22	63	0.166667	0.291667	0.520833
	1500	0.28	63	0.270833	0.229167	0.5
	1500	0.33	63	0.354167	0.1875	0.4375
	1500	0.39	63	0.3125	0.229167	0.395833
	1500	0.44	63	0.416667	0.208333	0.354167
	1500	0.5	63	0.354167	0.208333	0.416667
	1500	0.56	63	0.375	0.25	0.354167
	1500	0.61	63	0.395833	0.166667	0.416667
	1500	0.67	63	0.291667	0.229167	0.4375
	1500	0.72	63	0.354167	0.166667	0.416667
	1500	0.78	63	0.333333	0.166667	0.458333
	1500	0.84	63	0.166667	0.25	0.541667
	1500	0.89	63	0.208333	0.125	0.625
	1500	0.95	63	0.229167	0.208333	0.520833
	1500	0.05	60	0.0416667	0.395833	0.5625
	1500	0.11	60	0.145833	0.395833	0.458333
	1500	0.16	60	0.1875	0.25	0.5625
	1500	0.22	60	0.25	0.25	0.458333
	1500	0.28	60	0.375	0.166667	0.395833
	1500	0.33	60	0.354167	0.125	0.479167
	1500	0.39	60	0.520833	0.104167	0.3125
	1500	0.44	60	0.479167	0.125	0.333333
	1500	0.5	60	0.395833	0.104167	0.416667
	1500	0.56	60	0.25	0.0833333	0.625
	1500	0.61	60	0.3125	0.208333	0.4375
	1500	0.67	60	0.395833	0.104167	0.395833
	1500	0.72	60	0.354167	0.104167	0.458333
	1500	0.78	60	0.229167	0.1875	0.479167
	1500	0.84	60	0.375	0.145833	0.416667
	1500	0.89	60	0.229167	0.1875	0.5
	1500	0.95	60	0.208333	0.145833	0.583333
	1500	0.05	57	0.0416667	0.333333	0.625
	1500	0.11	57	0.104167	0.395833	0.5
	1500	0.16	57	0.125	0.229167	0.645833
	1500	0.22	57	0.229167	0.208333	0.5625
	1500	0.28	57	0.375	0.208333	0.375
	1500	0.33	57	0.416667	0.229167	0.354167
	1500	0.39	57	0.375	0.1875	0.416667
	1500	0.44	57	0.291667	0.166667	0.479167
	1500	0.5	57	0.354167	0.166667	0.375
	1500	0.56	57	0.4375	0.1875	0.3125
	1500	0.61	57	0.3125	0.1875	0.4375
	1500	0.67	57	0.3125	0.208333	0.416667
	1500	0.72	57	0.458333	0.1875	0.291667
	1500	0.78	57	0.375	0.104167	0.520833
	1500	0.84	57	0.229167	0.208333	0.5
	1500	0.89	57	0.354167	0.1875	0.4375
	1500	0.95	57	0.291667	0.145833	0.5
	1500	0.05	55	0	0.333333	0.666667
	1500	0.11	55	0.145833	0.333333	0.520833
	1500	0.16	55	0.208333	0.354167	0.416667
	1500	0.22	55	0.333333	0.270833	0.375
	1500	0.28	55	0.375	0.208333	0.375
	1500	0.33	55	0.375	0.208333	0.333333
	1500	0.39	55	0.395833	0.166667	0.395833
	1500	0.44	55	0.520833	0.0625	0.375
	1500	0.5	55	0.416667	0.1875	0.395833
	1500	0.56	55	0.458333	0.0833333	0.375
	1500	0.61	55	0.3125	0.1875	0.416667
	1500	0.67	55	0.5	0.125	0.291667
	1500	0.72	55	0.3125	0.0833333	0.458333
	1500	0.78	55	0.291667	0.166667	0.5
	1500	0.84	55	0.416667	0.104167	0.375
	1500	0.89	55	0.333333	0.125	0.479167
	1500	0.95	55	0.166667	0.1875	0.5625
	1500	0.05	52	0.0208333	0.25	0.729167
	1500	0.11	52	0.0416667	0.333333	0.604167
	1500	0.16	52	0.145833	0.458333	0.354167
	1500	0.22	52	0.229167	0.25	0.5
	1500	0.28	52	0.5	0.208333	0.229167
	1500	0.33	52	0.375	0.125	0.395833
	1500	0.39	52	0.479167	0.125	0.3125
	1500	0.44	52	0.479167	0.229167	0.25
	1500	0.5	52	0.333333	0.1875	0.416667
	1500	0.56	52	0.416667	0.125	0.375
	1500	0.61	52	0.5	0.0833333	0.333333
	1500	0.67	52	0.395833	0.166667	0.395833
	1500	0.72	52	0.354167	0.125	0.395833
	1500	0.78	52	0.375	0.125	0.458333
	1500	0.84	52	0.270833	0.166667	0.5625
	1500	0.89	52	0.25	0.0625	0.583333
	1500	0.95	52	0.375	0.104167	0.4375
	1500	0.05	50	0.0416667	0.291667	0.666667
	1500	0.11	50	0.0833333	0.354167	0.5625
	1500	0.16	50	0.270833	0.270833	0.4375
	1500	0.22	50	0.333333	0.291667	0.354167
	1500	0.28	50	0.4375	0.104167	0.395833
	1500	0.33	50	0.3125	0.25	0.375
	1500	0.39	50	0.375	0.145833	0.416667
	1500	0.44	50	0.479167	0.125	0.3125
	1500	0.5	50	0.5	0.125	0.291667
	1500	0.56	50	0.479167	0.125	0.354167
	1500	0.61	50	0.5625	0.0416667	0.354167
	1500	0.67	50	0.4375	0.208333	0.333333
	1500	0.72	50	0.458333	0.0625	0.458333
	1500	0.78	50	0.416667	0.0833333	0.458333
	1500	0.84	50	0.395833	0.145833	0.4375
	1500	0.89	50	0.1875	0.1875	0.5
	1500	0.95	50	0.270833	0.145833	0.5

[truncated: 12 more sheets: Figure4F-SFig4F+5F, Figure4G-SFig4G+5G, Figure4H-SFig4H+5H, SFig1A, SFig1B, SFig2A, SFig2B, SFig3B, STable4 , STable5, GR Significance, Simulation Parameters]
